# Supplementary material for: Genome-wide identification of MYBL2 in Brassicaceae, with a focus on the expression pattern of regulating anthocyanin synthesis in Brassica crops
Source: Front Plant Sci. 2025 Jul 1;16:1629560. doi: 10.3389/fpls.2025.1629560 (PMC12259598; doi:10.3389/fpls.2025.1629560)
Supplement: Supplementary file 3 [file Table2.xlsx]

## Sheet: Sheet1
Table S2MYBL2 homologous and their sequence in 31 Brassicaceae species
Gene_ID	Species	CDD	Coding sequence	Protein sequence
AT1G71030.1	Arabidopsis_thaliana_tair10	PLN03212 superfamily	ATGAACAAAACCCGCCTTCGTGCTCTCTCCCCACCTTCCGGTATGCAACACCGTAAGAGATGTCGATTGAGAGGTCGAAACTACGTAAGGCCAGAAGTTAAACAACGCAACTTCTCAAAAGATGAAGACGATCTCATCCTCAAGCTTCATGCACTTCTTGGCAATAGATGGTCATTGATAGCGGGAAGATTGCCAGGACGAACCGACAACGAAGTTAGGATCCATTGGGAAACTTACCTAAAAAGGAAGCTCGTAAAAATGGGAATCGACCCAACCAATCATCGTCTCCACCATCACACCAACTACATTTCTAGACGTCACCTCCATTCTTCACATAAGGAACATGAAACCAAGATTATTAGTGATCAATCTTCTTCGGTATCCGAATCATGTGGTGTA…	MNKTRLRALSPPSGMQHRKRCRLRGRNYVRPEVKQRNFSKDEDDLILKLHALLGNRWSLIAGRLPGRTDNEVRIHWETYLKRKLVKMGIDPTNHRLHHHTNYISRRHLHSSHKEHETKIISDQSSSVSESCGVTILPIPSTNCSEDSTSTGRSHLPDLNIGLIPAVTSLPALCLQDSSESSTNGSTGQETLLLFR
g03850.t1	Arabidopsis_halleri-A.halleri-v2.2	PLN03212 superfamily	ATGAACAAGAGCCGCCTCCGTGCTCTCTCTCCGCCTTCCGGAATGCAACACCGTGGTAAGAGATGTCGATTGAGAGGAAGAAACTACATAAGGCCAGAAGTTAAACAAAACAACTTCTCAAAAGATGAAGACGATCTCATCCTCAAGCTTCATGCACTTCTTGGCAATAGATGGTCATTGATAGCGGGCAGATTGCCTGGACGAACGGACAACGAAGTTAGGATCCATTGGGAAACTTACTTAAAGAGGAAGCTCATGAAAATGGGAATCGACCCAACTAATCATCGTCTCCACCACCACACCAACTACATTTCGAGACGATACCTCAATTCCTCACGTAAGGAACATGAAACAGAGATTATTAGTGATCAATCTTCTTCAGTATCCGAATCATCTGGT…	MNKSRLRALSPPSGMQHRGKRCRLRGRNYIRPEVKQNNFSKDEDDLILKLHALLGNRWSLIAGRLPGRTDNEVRIHWETYLKRKLMKMGIDPTNHRLHHHTNYISRRYLNSSRKEHETEIISDQSSSVSESSGISTILPIPSTNCSEDSTSTGRSHLPDLNIALTPTVTSLPAGCLQDFSESSNKGSTGQETLLLFQ
AL2G30600.t1	Arabidopsis_lyrata-Lyrate_rockcress-v2.1	PLN03212 superfamily	ATGAACAAGATCCGCCTCCGTGCTCTCTCTCCGCCTTCCGGAATGCAACACCGCGGTAGAAGATGTCGATTGAGAGGTAGAAACTACGTAAGGCCAGAAGTTAAACAAATTAACTTCTCAAAAGATGAAGACGACCTCATCCTCAAGCTTCATGCACTTCTTGGCAATAGATGGTCATTGATAGCGGGAAGATTGCCTGGACGAACGGACAACGAAGTTAGGATCCATTGGGAAACTTACTTAAAGAGGAAGCTCATGAAAATGGGAATCGACCCAACCAATCATCGTCTCCACCATCACACCAACTACATTTCGAGACGATACCTCAATTCCTCACATAAGGAACATGAAACAGAGATTATTAGTGATCAATCTTCTTCAGTATCGGAATCATGTGGT…	MNKIRLRALSPPSGMQHRGRRCRLRGRNYVRPEVKQINFSKDEDDLILKLHALLGNRWSLIAGRLPGRTDNEVRIHWETYLKRKLMKMGIDPTNHRLHHHTNYISRRYLNSSHKEHETEIISDQSSSVSESCGISTILPIPSTNCSEDSTSTGRSHLPDLNIALIPTVTSLPARCLQDFSESSNNGSTGQETLLLFQ
KFK41528.1	Arabis_alpina-Gray_rock-cress-v4.0	PLN03212 superfamily	ATGAACAAAATCCGCCTTCGTGCTCTTTCTCCGCCTTCCGGTATGTTACAACGTGCCACGAGATGTAGAGTGAGACGGAGAAACTATGTAAAGCCAGAACTTAGAAACTTCTCAAAAGACGAAGACGAACTCATCCTCAAGCTTCATGCACTTCTTGGCAATAGATGGTCACTGATAGCGGGAAGATTGCCTGGACGAACGGACAGCGAAGTGAAGACCCATTGGGAAACTTGCTTAAAGAGGAAACTCATGAAAATGGGAATCGACCCAACTAATCATCGTCTTTACCATCACACCAACTACATTACTCGACGTTACCTCAATTCCTCGCATAAGCAACATGAAACCAATATCATTAGTGATCAATCTTCTTCGGTATCTGAATCATGTGTTATGACA…	MNKIRLRALSPPSGMLQRATRCRVRRRNYVKPELRNFSKDEDELILKLHALLGNRWSLIAGRLPGRTDSEVKTHWETCLKRKLMKMGIDPTNHRLYHHTNYITRRYLNSSHKQHETNIISDQSSSVSESCVMTILPISSTNCSEDSTSTRPGRLPDLNIGLIPMKTVLTALPARCIHDPSDSSNYCSTGQETLLLFR
maker-Contig866-snap-gene-0.18-mRNA-1	Barbarea_vulgaris-Bittercress-v1.0	PLN03212 superfamily	ATGAACAAGATCCGTCTCCGTGCTCTCTCCCCGTCTTCTGGGTTGCAACACCGTGGCAAGAAACGTAAAGTGAGAGGGCGAAACTATGCAAGGCCAGAAGTTCATAAACTAAGCAACTTCTCAATAGACGAGGATGATCTCATCCTCAAGCTTCATGCACTTCTTGGCAATAGATGGTCATTGATCGCGGGAAGATTGCCTGGACGAACCGACAACGAAGTTAAGATCCATTGGGAAACTTACTTAAAGAAGAAGCTCCTGAAAATGGGAATCGACCCAACCAATCATCGTCTCCACCATCACACTAACTACATTTCGAGATGTTTGCATAAGGAACATGAAATCAAGATTATTAGTGATCAGTCGTCTTCTTCTGTATCCGAATCATGCGATATGAAA…	MNKIRLRALSPSSGLQHRGKKRKVRGRNYARPEVHKLSNFSIDEDDLILKLHALLGNRWSLIAGRLPGRTDNEVKIHWETYLKKKLLKMGIDPTNHRLHHHTNYISRCLHKEHEIKIISDQSSSSVSESCDMKILPISSSNYSEDSSSTGRSHLPDLNIGLIPAVTSLPARCLQDSTESSHYGSTGPETLLLFR
BOERETT00009509	Boechera_retrofracta-Holboell_rock-cress-v1.0	PLN03212 superfamily	ATGAACAAAATCCGCCTCCGTGCTCTCTCTCCGCCTTCCGGAATGCAACACCGTGGTAAGAGATGTCGATTGAGAGGGAGAAACTACGTAAGGCCAGCAGTTAAACAAAGCTACTTCTCAAAAGACGAAGACGACCTCATCCTCAAGCTTCATGCACTTCTTGGCAATAGATGGTCATTGATAGCGGGAAGATTGCCTGGACGAACCGACAACGAAGTTAGGATCCATTGGGAAACTTACTTAAAGAGGAAACTCATCAAAATGGGAATCGACCCAACCAATCATCGTCTCCACCATCACACCAACTACATTTCCAGACGTTACCTCAATTCCTCGCATAAGGAACATGAAACCAAGATCATTAGTGATCAGTCTTCTTCGGTATCCGAATCATGTGGT…	MNKIRLRALSPPSGMQHRGKRCRLRGRNYVRPAVKQSYFSKDEDDLILKLHALLGNRWSLIAGRLPGRTDNEVRIHWETYLKRKLIKMGIDPTNHRLHHHTNYISRRYLNSSHKEHETKIISDQSSSVSESCGITFLPISSTNCSEDITSTGRSRLPDLNIGLIPTVTSLPARCLQESSESSNYGSTGQETLLLFR
Bostr.10273s0244.1	Boechera_stricta-Drummond_rockcress-v1.2	PLN03212 superfamily	ATGAACAAAATCCGCCTCCGTGCTCTCTCTCCGCCTTCCGGAATGCAACACCGTGGTAAGAGATGTCGATTGAGAGGGAGAAACTACGTAAGGCCAGCAGTTAAACAAAGCTACTTCTCAAAAGACGAAGACGACCTCATCCTCAAGCTTCATGCACTTCTTGGCAATAGATGGCCATTGATAGCGGGAAGATTGCCTGGACGAACCGACAACGAAGTTAGGATCCATTGGGAAACTTACTTAAAGAGGAAACTCATCAAAATGGGAATCGACCCAACAAATCATCGTCTCCACCATCACACCAAATACATTTCCAGACGTTACCTCAATTCCTCGCATAAGGAACATGAAACCAAGATCATTAGTGATCAGTCTTCTTCGGTATCCGAATCATGTGGT…	MNKIRLRALSPPSGMQHRGKRCRLRGRNYVRPAVKQSYFSKDEDDLILKLHALLGNRWPLIAGRLPGRTDNEVRIHWETYLKRKLIKMGIDPTNHRLHHHTKYISRRYLNSSHKEHETKIISDQSSSVSESCGITFLPISSTNCSEDITSTGRSRLPDLNIGLIPTVASLPARCLQDSSESSNYGSTGQETLLLFR
BcaC03g15264	Brassica_carinata-BBCC-Zd-1-v1.0	PLN03212 superfamily	ATGAACATAGTTTGTGTCCGCGCTCTCTATCCGCCCTCCAGGTTGCTACATCGTGCCGAGAGATGTAGAGTGGGAGGGAGAAACTACGAAAAACCTGAACTCAAACAAAGCAACTTCTCAAAAGACGAAGACGATCTCATCCTTAGGCTTCATGCACTTCTTGGCAATAGATGGTCATTGATAGCGGGAAGGTTACCTGGACGAACCGATACTGAAATAAGGATCCATTGGGAAACTTACCTGAAGAGGAAACTCATGAAAATGGGAATAGACCCAACCAACCATCGTCTCTACCATCACTCAAACTACATTTCAAGACAATACCTCAATTCCTCTCATAAGAAACTTGAAACAGATATCATTAGTGATCAATCTTCTTCGGTATGGGAATCATGTGAT…	MNIVCVRALYPPSRLLHRAERCRVGGRNYEKPELKQSNFSKDEDDLILRLHALLGNRWSLIAGRLPGRTDTEIRIHWETYLKRKLMKMGIDPTNHRLYHHSNYISRQYLNSSHKKLETDIISDQSSSVWESCDMRILTVSNTNCYDGSSASSSAGNSRLPDLNISLIPAETVVSWPVCGLQESSSNGSTCQLSRNASSFPVKSDFLLLHKK
BcaB03g14865	Brassica_carinata-BBCC-Zd-1-v1.0	PLN03212 superfamily	ATGAACAAAATTAGCCACGGCGCTCTCTCTCGGCCTTCCGGTATAGAGGGAGAAAGTACGCAAAGCCAGAACTTAAAAAACAACTTCTCAAAAGACGAGGACGATCTCATCCTCAAGCTTCATGCACTTCTTGGCAATAGATGGTCATTGATCGCGGGAAGATTGCCTGGACGAACCGACTACGAAGTAAGGATCCATTGGGAAACTTACTTAGAGAAGAAACTCATGAAAATGGGAATCGATCCAACCAATCATCGTCTCTACCATCACACAAACTACACTTCTAGAAGATACATCAATGCCTCGTATAAGAAACATGAAACCGATATTATTAGTGATCAATCTTCTTCGGTATCGGAATCATGTAATATGACACTATTACCCGTTTCAAGTACCAAA…	MNKISHGALSRPSGIEGESTQSQNLKNNFSKDEDDLILKLHALLGNRWSLIAGRLPGRTDYEVRIHWETYLEKKLMKMGIDPTNHRLYHHTNYTSRRYINASYKKHETDIISDQSSSVSESCNMTLLPVSSTKFYEDNASAGHNRLPDLNIGLVPMKTVTSLPVCSLQEPSESSNHGSTSQETLLLFR
BcaB05g24639	Brassica_carinata-BBCC-Zd-1-v1.0	PLN03212 superfamily	ATGAACATAGTGTCTGTCCGCGCTCTCTCTCCGCCCTCCACCTCCGGGTTGCTACATCGGGCCGAGAGATATAGAGTGGGAGGGAGAAACTACGAAAAGCCTGAACTTAAACAAAGCAACTTCTCAAAAGACGAAGACGATCTCATCCTTAGGCTTCATGCACTTCTTGGCAATAGATGGTCATTGATAGCAGGAAGGTTACCTGGACGAACCGATACCGAAATAAGGATCCATTGGGAAACAAACTTAAAGAGGAAACTCATGAAAATGGGAATAGACCCAACCAACCATCGTCTCTACCATCACGCAAACTACATTTCAAGACAATACCTCAATTCCTCTCATAAGAAACTTGAAACAGATATCATTAGTGATCCATCTTATTCGGTATCCGAATCA…	MNIVSVRALSPPSTSGLLHRAERYRVGGRNYEKPELKQSNFSKDEDDLILRLHALLGNRWSLIAGRLPGRTDTEIRIHWETNLKRKLMKMGIDPTNHRLYHHANYISRQYLNSSHKKLETDIISDPSYSVSESCDMRILPVSSTNCYDDSASNSAGRSRLPDLNISLIPAESVVSWPVCGLQESSSNGSTRQETLLLFR
BjuA02g24000S	B.juncea_SCHZ	PLN03212 superfamily	ATGAATCAACCTAAAAATAGAACCAAACCAACCAATCTCCTTATTAGAAGAAGCATGAACATAGTCTGTGTTCGCGCTCTCTATCCGCCCTCCAGGTTGCTACATCGTGCCGAGAGATGTAGAGTGGGAGGGAGAAACTACGAAAAACCTGAACTCAAGCAAAGCAACTTCTCAAAAGACGAAGACGATCTCATCCTTAGGCTTCATGCACTTCTTGGCAATAGGTTCTAAATGAAAATGGGAATAGACCCAACCAACCATCGTCTCTACCATCACGCAAACTACATTTCAAGACAATACCTCAATTCCTCTCATAAGAAACTTGAAACAGATATCATTAGTGATCAATCTTCTTCGGTATCCGAATCATGTGATATGAGAATGTTACCCGTTTCAAGT…	MNQPKNRTKPTNLLIRRSMNIVCVRALYPPSRLLHRAERCRVGGRNYEKPELKQSNFSKDEDDLILRLHALLGNRFMKMGIDPTNHRLYHHANYISRQYLNSSHKKLETDIISDQSSSVSESCDMRMLPVSSTNCYDSASSSAGHSRLPDLNISLIPAETVVSRPVCGLQESNSNGSTRQETLLLFQ
BjuB05g06630S	B.juncea_SCHZ	PLN03212 superfamily	ATGAACATAGTGTCCGTCCGCGCTCTCTCTCCGCCCTCCACCTCCGGGTTGCTACATCGGGCCGAGAGATATAGAGTGGGAGGGAGAAACTACGAAAAGCCTGAACTTAAACAAAGCAACTTCTCAAAAGACGAAGACGATCTCATCCTTAGGCTTCATGCACTTCTTGGCAATAGATGGTCATTGATAGCAGGAAGGTTACCTGGACGAACCGATACCGAAATAAGGATCCATTGGGAAACTAACTTAAAGAGGAAACTCATGAAAATGGGAATAGACCCAACCAACCATCGTCTCTACCATCACGCAAACTACATTTCAAGACAATACCTCAATTCCTCTCATAAGAAACTTGAAACAGATATCATTAGTGATCCATCTTCTTCGGTATCCGAATCA…	MNIVSVRALSPPSTSGLLHRAERYRVGGRNYEKPELKQSNFSKDEDDLILRLHALLGNRWSLIAGRLPGRTDTEIRIHWETNLKRKLMKMGIDPTNHRLYHHANYISRQYLNSSHKKLETDIISDPSSSVSESCDMRILPVSSTNCYDDSASSSAGRSRLPDLNISLIPAESVVSWPVCGLQESSSNGSTRQETLLLFR
BjuB03g18520S	B.juncea_SCHZ	PLN03212 superfamily	ATGACCAAAATTCGCCACGGCGCTCTCTCTCGGCCTTCCGGAATGCTACACCGTGCCAAGAGGTATAAAATAAGAGGGAGAAAGTACGCAATGCCAGAAGTTAAACCAATCAACTTCTCAAAAGACGAGGACGATCTCATCCTCAAGCTTCATGCACTTCTTGGCAATAGATGGTCACTGATAGCGGGAAGATTGCCTGGACGAACCGAAGACGAAGTAAGGATCCATTGGGAAACTTACTTAGAGAAGAAACTAATGAAAATGGGAATCAATCCAACCAATCATCGTCTCTACCATCACACCAACTACACTTCTAGACGATACATCAATGCCTCGTATAAGGAACATGAAACCGATATTATTAGTGATCAATCTTCTTCCGTATCCGAATCATGTGAT…	MTKIRHGALSRPSGMLHRAKRYKIRGRKYAMPEVKPINFSKDEDDLILKLHALLGNRWSLIAGRLPGRTEDEVRIHWETYLEKKLMKMGINPTNHRLYHHTNYTSRRYINASYKEHETDIISDQSSSVSESCDMTLLPVSSTNCSEDNASAGHNRLPDLNIGLIPMKTVTSFPACSHQEPGESSNHGSTSQKTLLLFQ
A02p17120.1-BnaDAR	Brassica_napus_ssp.oleifera-AACC-Darmor-v10.0	PLN03212 superfamily	ATGAACATAGTCTGTGTCCGCGCTCTCTATCCGCCCTCCAGGTTGCTACATCGTGCCGAGAGATGTAGAGTGGGAGGGAGAAACTACGAAAAACCTGAACTCAAGCAAAGCAACTTCTCAAAAGACGAAGACGATCTCATCCTTAGGCTTCATGCACTTCTTGGCAATAGATGGTCATTGATAGCGGGAAGGTTACCTGGACGAACCGATACTGAAATAAGGATCCATTGGGAAACTTACTTAAAGAGGAAACTCATGAAAATGGGAATAGACCCAACCAACCATCGTCTCTACCATCACGCAAACTACATTTCAAGACAATACCTCAATTCCTCTCATAAGAAACTTGAAACAGATATCATTAGTGATCAATCTTCTTCGGTATCCGAATCATGTGAT…	MNIVCVRALYPPSRLLHRAERCRVGGRNYEKPELKQSNFSKDEDDLILRLHALLGNRWSLIAGRLPGRTDTEIRIHWETYLKRKLMKMGIDPTNHRLYHHANYISRQYLNSSHKKLETDIISDQSSSVSESCDMRMLPVSSTNCYDSASSSAGHSRLPDLNISLIPAETVVSRPVCGLQESNSNGSTRQETLLLFQ
A07p37450.1-BnaDAR	Brassica_napus_ssp.oleifera-AACC-Darmor-v10.0	PLN03212 superfamily	ATGAACAAAATTAGCCACGGCGCTCTCTCTCGGCCTTCCGGAATGCTGCACCGTGCCAAGAGGTATAGAGGGAGAAAGTACGCAAAGCCAGAACTTAAAGAAAGCAACTTCTCAAAAGACGAGGACGATCTCATCCTCAAGCTTCATGCACTTCTTGGCAATAGATGGTCACTGATAGCGGGAAGATTGCCTGGACGAACCGACGACGAAGTAAGGATCCATTGGGAAAGTTACTTAGAGAAGAAACTCATGAAAATGGGAATCGATCCAACTAATCATCGTATCTACCATCACACCAACTACACTTCTAGACGATTCATCAATGCCTCGTATAAGAAACATGAAACCGATATTATTAGTGATCAATCTTCTTCGGTATCTGAATCATGTGATATGAAA…	MNKISHGALSRPSGMLHRAKRYRGRKYAKPELKESNFSKDEDDLILKLHALLGNRWSLIAGRLPGRTDDEVRIHWESYLEKKLMKMGIDPTNHRIYHHTNYTSRRFINASYKKHETDIISDQSSSVSESCDMKLLPVSSTNCSEANASSGNSRLPDLNIGLVPIKTVTSLPVGSLQEPSGSSNHGSTSQETLLLFQ
C02p28570.1-BnaDAR	Brassica_napus_ssp.oleifera-AACC-Darmor-v10.0	PLN03212 superfamily	ATGAACATAGTTTGTGTCCGCGCTCTCTATCCGCCCTCCAGGTTGCTACATCGTGCCGAGAGATGTAGAGTGGGAGGGAGAAACTACGAAAAACCTGAACTCAAACAAAGCAACTTCTCAAAAGACGAAGACGATCTCATCCTTAGGCTTCATGCACTTCTTGGCAATAGATGGTCATTGATAGCGGGAAGGTTACCTGGACGAACCGATACTGAAATAAGGATCCATTGGGAAACTTACCTGAAGAGGAAACTCATGAAAATGGGAATAGACCCAACCAACCATCGTCTCTACCATCACTCAAACTACATTTCAAGACAATACCTCAATTCCTCTCATAAGAAACTTGAAACAGATATCATTAGTGATCAATCTTCTTCGGTATGGGAATCATGTGAT…	MNIVCVRALYPPSRLLHRAERCRVGGRNYEKPELKQSNFSKDEDDLILRLHALLGNRWSLIAGRLPGRTDTEIRIHWETYLKRKLMKMGIDPTNHRLYHHSNYISRQYLNSSHKKLETDIISDQSSSVWESCDMRILTVSNTNCYDGSSASSSAGNSRLPDLNISLIPAETVVSWPVCGLQESSSNGSTCQLSRNASSFPVKSDFLLLHKK
C06p45150.1-BnaDAR	Brassica_napus_ssp.oleifera-AACC-Darmor-v10.0	PLN03212 superfamily	ATGAACAAAATTAGCCACGGCGCTCTATCTCGGCCTTCCGGAATGCTGCACCGTGCCAAGAGGTATAGAGGGAGAAAGTACGCAAAGCCAGAACTTAAACAAAGCAACTTCTCAAAAGACGAGGACGATCTCATCCTCAAGCTTCATGCACTTCTTGGCAATAGATGGTCATTGATCGCGGGAAGATTGCCTGGACGAACCGACAACGAAGTAAGGATCCATTGGGAAACTTACTTAGAGAAGAAACTCATGAAAATGGGAATCGATCCAACCAATCATCGTCTCTACCATCACACAAACTACACTTCTAGAAGATACATCAATGCCTCGTATAAGAAACATGAAACCGATATTATTAGTGATCAATCTTCTTCGGTATCGGAATCATGTAATATGACA…	MNKISHGALSRPSGMLHRAKRYRGRKYAKPELKQSNFSKDEDDLILKLHALLGNRWSLIAGRLPGRTDNEVRIHWETYLEKKLMKMGIDPTNHRLYHHTNYTSRRYINASYKKHETDIISDQSSSVSESCNMTLLPVSSTKFSKDNATAGHNWLPDLNIGLVPMKTVTSLPVCSLQEPSESSNHGSTSQETLLLFR
BniB03g048930.2N.1	Brassica_nigra-BB-Ni100_LR-v2.0	PLN03212 superfamily	ATGACCAAAATTCGCCACGGCGCTCTCTCTCGGCCTTCCGGAATGCTATACCGTGCCAAGAGGTATAGAATAAGAGGGAGAAAGTACGCAATGCCAGAAATTAAACCAATCAACTTCTCAAAAGACGAGGACGATCTCATCCTCAAGCTTCATGCACTTCTTGGCAATAGATGGTCACTGATAGCGGGAAGATTGCCTGGACGAACCGAAGACGAAGTAAGGATCCATTGGGAAACTTACTTAGAGAAGAAACTAATGAAAATGGGAATCGATCCAACCAATCATCGTCTCTACCATCACACCAACTACACTTCTAGACGATACATCAATGCCCCGTATAAGGAACATGAAACCGATATTATTAGTGATCAATCTTCTTCGGTATCCGAATCATGTGAT…	MTKIRHGALSRPSGMLYRAKRYRIRGRKYAMPEIKPINFSKDEDDLILKLHALLGNRWSLIAGRLPGRTEDEVRIHWETYLEKKLMKMGIDPTNHRLYHHTNYTSRRYINAPYKEHETDIISDQSSSVSESCDMTLLPVSSTNCYEDNASAGHNRLPDLNIGLIPMKTVTSFPVCSHQEPGESSNHGSTSQETLLLFQ
BniB05g068560.2N.1	Brassica_nigra-BB-Ni100_LR-v2.0	PLN03212 superfamily	ATGAACATAGTGTCTGTCCGCGCCCTCTCTCCGCCCTCCACCTCCGGGTTGCTACATCGGGCCGAGAGATATAGAGTGGGAGGGAGAAACTACGAAAAGCCTGAACTTAAACAAAGCAACTTCTCAAAAGACGAAGACGATCTCATCCTTAGGCTTCATGCACTTCTTGGCAATAGATGGTCATTGATAGCAGGAAGGTTACCTGGACGAACCGATACCGAAATAAGGATCCATTGGGAAACAAACTTAAAAAGGAAACTCATGAAAATGGGAATAGACCCAACCAACCATCGTCTCTACCATCACGCAAACTACATTTCAAGACAATACCTCAATTCCTCTCATAAGAAACTTGAAACAGATATCATTAGTGATCCATCTTATTCGGTATCCGAATCA…	MNIVSVRALSPPSTSGLLHRAERYRVGGRNYEKPELKQSNFSKDEDDLILRLHALLGNRWSLIAGRLPGRTDTEIRIHWETNLKRKLMKMGIDPTNHRLYHHANYISRQYLNSSHKKLETDIISDPSYSVSESCDMRILPVSSTNCYDDSASSSAGRSRLPDLNISLIPAESVVSWPVCGLQESSSNGSTRQETLLLFR
BolC02g028050.2J	Brassica_oleracea.var_capitata-CC-JZS-v2.0	PLN03212 superfamily	ATGAACATAGTTTGTGTCCGCGCTCTCTATCCGCCCTCCAGGTTGCTACATCGTGCCGAGAGATGTAGAGTGGGAGGGAGAAACTACGAAAAACCTGAACTCAAACAAAGCAACTTCTCAAAAGACGAAGACGATCTCATCCTTAGGCTTCATGCACTTCTTGGCAATAGATGGTCATTGATAGCGGGAAGGTTACCTGGACGAACCGATACTGAAATAAGGATCCATTGGGAAACTTACCTGAAGAGGAAACTCATGAAAATGGGAATAGACCCAACCAACCATCGTCTCTACCATCACTCAAACTACATTTCAAGACAATACCTCAATTCCTCTCATAAGAAACTTGAAACAGATATCATTAGTGATCAATCTTCTTCGGTATGGGAATCATGTGAT…	MNIVCVRALYPPSRLLHRAERCRVGGRNYEKPELKQSNFSKDEDDLILRLHALLGNRWSLIAGRLPGRTDTEIRIHWETYLKRKLMKMGIDPTNHRLYHHSNYISRQYLNSSHKKLETDIISDQSSSVWESCDMRILTVSNTNCYDGSSASSSAGNSRLPDLNISLIPAETVVSWPVCGLQESSSNGSTCQLSRNASSFPVKSDFLLLHKK
BolC06g042490.2J	Brassica_oleracea.var_capitata-CC-JZS-v2.0	PLN03212 superfamily	ATGCTGCACCGTGCCAAGAGGTATAGAGGGAGAAAGTACGCAAAGCCAGAACTTAAACAAAGCAACTTCTCAAAAGACGAGGACGATCTCATCCTCAAGCTTCATGCACTTCTTGGCAATAGATGGTCATTGATCGCGGGAAGATTGCCTGGACGAACCGACAACGAAGTAAGGATCCATTGGGAAACTTACTTAGAGAAGAAACTCATGAAAATGGGAATCGATCCAACCAATCATCGTCTCTACCATCACACAAACTACACTTCTAGAAGATACATCAATGCCTCGTATAAGAAACATGAAACCGATATTATTAGTGATCAATCTTCTTCGGTATCGGAATCATGTAATATGACACTATTACCCGTTTCAAGTACCAAATTCTCTGAGGATAATGCT…	MLHRAKRYRGRKYAKPELKQSNFSKDEDDLILKLHALLGNRWSLIAGRLPGRTDNEVRIHWETYLEKKLMKMGIDPTNHRLYHHTNYTSRRYINASYKKHETDIISDQSSSVSESCNMTLLPVSSTKFSEDNASAGHNWLPDLNIGLVPMKTVTSLPVCSLQEPSESSNHGSTSQETLLLFR
BraA02g020200.3C	Brassica_rapa_ssp.pekinensis-AA-Chiifu-v3.5	PLN03212 superfamily	ATGAACATAGTCTGTGTCCGCGCTCTCTATCCGCCCTCCAGGTTGCTACATCGTGCCGAGAGATGTAGAGTGGGAGGGAGAAACTACGAAAAACCTGAACTCAAACAAAGCAACTTCTCAAAAGACGAAGACGATCTCATACTTAGGCTTCATGCACTTCTTGGCAATAGATGGTCATTGATAGCGGGAAGGTTACCTGGACGAACCGATACTGAAATAAGGATCCATTGGGAAACTTACTTAAAGAGGAAACTCATGAAAATGGGAATAGACCCAACCAACCATCGTCTCTACCATCACGCAAACTACATTTCAAGACAATACCTCAATTCCTCTCATAAGAAACTTGAAACAGATATCATTAGTGATCAATCTTCTTCGGTATCCGAATCATGTGAT…	MNIVCVRALYPPSRLLHRAERCRVGGRNYEKPELKQSNFSKDEDDLILRLHALLGNRWSLIAGRLPGRTDTEIRIHWETYLKRKLMKMGIDPTNHRLYHHANYISRQYLNSSHKKLETDIISDQSSSVSESCDMRMLPVSISTNCYDDSASSSAGHSHLPDLNISLIPAETVVSWPVCGLQESNSNGSTRQ
BraA07g035710.3C	Brassica_rapa_ssp.pekinensis-AA-Chiifu-v3.5	PLN03212 superfamily	ATGAACAAAATTAGCCACGGCGCTCTCTCTCGGCCTTCCGGAATGCTGCACCGTGCCAAGAGGTATAGAGGGAGAAAGTACGCAAAGCCAGAACTTAAAGAAAGCAACTTCTCAAAAGACGAGGACGATCTCATCCTCAAGCTTCATGCACTTCTTGGCAATAGATGGTCACTGATAGCGGGAAGATTGCCTGGACGAACCGACGACGAAGTAAGGATCCATTGGGAAAGTTACTTAGAGAAGAAACTCATGAAAATGGGAATCGATCCAACTAATCATCGTATCTACCATCACACCAACTACACTTCTAGACGATTCATCAATGCCTCGTATAAGAAACATGAAACCGATATTATTAGTGATCAATCTTCTTCGGTATCTGAATCATGTGATATGAAA…	MNKISHGALSRPSGMLHRAKRYRGRKYAKPELKESNFSKDEDDLILKLHALLGNRWSLIAGRLPGRTDDEVRIHWESYLEKKLMKMGIDPTNHRIYHHTNYTSRRFINASYKKHETDIISDQSSSVSESCDMKLLPVSSTNCSEANASSGNSRLPDLNIGLVPIKTVTSLPVGSLQEPSGSSNHGSTSQETLLLFQ
Csa07g037930.1	Camelina_sativa-Camelina-v2.0	PLN03212 superfamily	ATGAACAAAATCCCCCTCCGCGCTCCCTCTTCCCCTTCAGGAATGCAACACCGTGGTAAGAGATGTCGATTGAGAGGGAGAAACTACGTGAGGCCAGAAGTAAAACAAAGCAACAACTTCTCAAAAGATGAAGACGACCTCATCCTCAAGCTTCATGCACTTCTTGGCAATAGATGGGCATTGATAGCGGGAAGATTGCCTGGACGAACCGACAACGAAGTTAGGATCCATTGGGAAACTTACTTAAGGAGGAAACTCATCAAAATGGGAATCGACCCAACCAATCATCGTCTCCACCATCACACAAGCTACATTTCCAGACGTTACGTCAAGTCCTCGCATAAGGAACATGAAACCAAGATCATCAGTGATCAGTCTTCTTCGGTATCCGAATCATGT…	MNKIPLRAPSSPSGMQHRGKRCRLRGRNYVRPEVKQSNNFSKDEDDLILKLHALLGNRWALIAGRLPGRTDNEVRIHWETYLRRKLIKMGIDPTNHRLHHHTSYISRRYVKSSHKEHETKIISDQSSSVSESCGITFLPISCTNCSEDSNSTGQSRLPDLNIGLIPTPTSLPGRCLQDSSESSKNGSTGQETLLLFQ
Csa07g037940.1	Camelina_sativa-Camelina-v2.0	PLN03212 superfamily	ATGAACAAAATCCCCCTCCGCGCTCCCTCTTCCCCTTCAGGAATGCAACACCGTGGTAAGAGATTTCGATTGAGAGGGAGAAACTACGTGAGGCCAGAAGTAAAACAAAGCAACAACTTCTCAAAAGATGAAGACGACCTCATCCTCAAGCTTCATGCACTTCTTGGCAATAGATGGGCATTGATAGCGGGAAGATTGCCTGGACGAACCGACAACGAAGTTAGGATCCATTGGGAAACTTACTTAAGGAGGAAACTCATCAAAATGGGAATCGACCCAACCAATCATCGTCTCCACCATCACACAAGCTACATTTCCAGACGTTACGTCAAGTCCTCGCATAAGGAACATGAAACCAAGATCATCAGTGATCAGTCTTCTTCGGTATCCGAATCATGT…	MNKIPLRAPSSPSGMQHRGKRFRLRGRNYVRPEVKQSNNFSKDEDDLILKLHALLGNRWALIAGRLPGRTDNEVRIHWETYLRRKLIKMGIDPTNHRLHHHTSYISRRYVKSSHKEHETKIISDQSSSVSESCGITFLPISCTNCSEDSNSTGQSRLPDLNIGLIPTPTSLPGRCLQDSSESSKNGSTGQETLLLFQ
Cagra.0147s0041.1	Capsella_grandiflora	PLN03212 superfamily	ATGAACAAAATCCGCCACCGTGCTCTCTCTCCGTCTTCCGGAGTGCAACACCGTGTTAAGAGATGTCGATTGAGAGATAAAAACTACGTGAGGCCTGAAGCTAAAGAAAACAAGTTCTCAAAAGACGAAGACGACCTCCTCCTCAAGCTTCATGCACTTCTTGGCAATAGATGGTCATTGATAGCGGGAAGATTGCCTGGACGAACCGACAACGAAGTTAGGATCCATTGGGAAACTTACTTAAAGAGGAAACTCATCAAAATGGGAATCGACCCAACCAATCATCGTCTCCACCATCACGCCAGCTACATTTCCAGACGCTGCCCCAATCCCTCGCATAAGGAACTCGAAACCAAGATCATTAGTGATCAGTCTTCTTCCGTATCCGAATCATGTGGT…	MNKIRHRALSPSSGVQHRVKRCRLRDKNYVRPEAKENKFSKDEDDLLLKLHALLGNRWSLIAGRLPGRTDNEVRIHWETYLKRKLIKMGIDPTNHRLHHHASYISRRCPNPSHKELETKIISDQSSSVSESCGITFLPISSTNCSEGSTSTGKTLLPDLNIGLIPTATSLPLRWLQDSSDSSNYGSTGQETLILFQ
Carub.0002s1784.1	Capsella_rubella-Red_shepherd_purse-v1.1	PLN03212 superfamily	ATGAACAAAATCCGCCACCGTGCTCTCTCTCCGTCTTCCGGAGTGCAACACCGTGTTAAGAGATGTCGATTGAGAGATAGAAACTACGTGAGGCCTGAAGTTAAAGAAAACAAGTTCTCAAAAGACGAAGACGACCTCCTCCTCAAGCTTCATGCACTTCTTGGCAATAGATGGTCATTGATAGCGGGAAGATTGCCTGGACGAACCGACAACGAAGTTAGGATCCATTGGGAAACTTACTTAAAGAGGAAACTCATCAAAATGGGAATCGACCCAACCAATCATCGTCTCCACCATCACGCCAGCTACATTTCCAGACGCTGCCCCAATCCCTCGCATAAGGAACTCGAAACCAAGATCATTAGTGATCAGTCTTCTTCCGTATCCGAATCATGTGGT…	MNKIRHRALSPSSGVQHRVKRCRLRDRNYVRPEVKENKFSKDEDDLLLKLHALLGNRWSLIAGRLPGRTDNEVRIHWETYLKRKLIKMGIDPTNHRLHHHASYISRRCPNPSHKELETKIISDQSSSVSESCGITFLPISSTNCSEGSTSTGKTLLPDLNIGLIPTATSLPLPWLQDSNDSSNHGSTGQETLILFQ
CARHR064320.1	Cardamine_hirsuta-Hairy_bittercress-v1.0	PLN03212 superfamily	ATGAACAAGATTCGCCTCCGTGCTCTCTCCCCGTCTTCCGGGTTCCAACACCGTGTCAAGAAACATAAGAGAAACTACGTTAGACCAAAAGTTAACAAACAAAGCAGCAACTTCTCAAAAGACGAAGACGATCTCATCCTCAAGCTTCATGCACTTCTTGGCAATAGATGGTCATTAATAGCGGGAAGATTACCTGGACGAACCGACAACGAAGTGAAGATCCATTGGGAAACTTACTTAAAGAAGAAGCTCCTGAAAATGGGAATAGACCCAACCAATCATCGTCTCCACCAACACACAAACTACATTTCTAGATGTTTGCATAAGGAACATGAAATCAAGATTATTAGTGATCAATCTTCTTCTGTATCCGATACAAAAATTTTACCCACCAATTGC…	MNKIRLRALSPSSGFQHRVKKHKRNYVRPKVNKQSSNFSKDEDDLILKLHALLGNRWSLIAGRLPGRTDNEVKIHWETYLKKKLLKMGIDPTNHRLHQHTNYISRCLHKEHEIKIISDQSSSVSDTKILPTNCSEDSTSTGRSRLPDLNIDLIPTVTSLPAHCVQDSTESSNYGSTSPATLLLFR
Thhalv10019036m	Esalsugineum_173_v1.0	PLN03212 superfamily	ATGTTATTAATAATTGACCATGCATGCCTATCTCAACCCACCGGTCCAAGTCAAACCTCTATTTATCTCCTATTCCCTATATATATATATATATATCATTTGCTTCTCGCAAACAACCTCACAAATAATCAAGTAACAATCTCTTTTGAAGAAGTTATGAATAAAATCCGCCTCCGCGCTCTTTCTCCGCCTTCTGGATTGAAACGCCGTGCCAAGCAATGTAGAGTAAGAGGGAGAAACAACGCAAAGCTGGAACTTGAACAAAGCAACTTCTCTAAAGACGAAGACGATCTCATCCTCAAGCTTCATGCACTTCTTGGCAATAGATGGTCACTGATAGCGGGAAGATTGCCTGGACGAACCGACAACGAAATAAGGATCCGTTGGGAAACTTACTTA…	MLLIIDHACLSQPTGPSQTSIYLLFPIYIYIYHLLLANNLTNNQVTISFEEVMNKIRLRALSPPSGLKRRAKQCRVRGRNNAKLELEQSNFSKDEDDLILKLHALLGNRWSLIAGRLPGRTDNEIRIRWETYLKRKLEKMGIDPTNHRLYHHTNYISRRYLNSLHKEHEPNTTSDQSSSVSESCDGMTTILPVSSTNSSEYSTSAGHSRLPDLNIGPIPMKTTTSLPVCCLQDSSEPSNYGSTSQETLLLFR
Iin25007.t1	Isatis_indigotica-Woad-v1.0	PLN03212 superfamily	ATGAACAAAATCCGTCACCGAGCTCTCTCTCGGCCTTCAGGAATGCTACACCGTGCCAGGAGATATAGACTGAGGGGGAGAAACTACGCAAAGCCAGAACTTAAACAAAGCAACTTCTCAAAAGACGAGGACGATCTCATCCTCAAGCTTCATGCACTTCTTGGCAATAGATGGTCGTTGATAGCGGGAAGATTGCCTGGACGAACCGACAACGAAGTAAGGATCCATTGGGAAACCTACTTAAAGAAGAAACTCATGAAAATGGGAATCGATCCAACCAATCATCGTCTTTACCATCACACCAACTATATTTCTAGACGATTCCTGAATTCCTCGTATAAGGAACATGATCAAACCGATATTATAAGTGATCAATCTTCTTCGGTTTCCGAGTCATGT…	MNKIRHRALSRPSGMLHRARRYRLRGRNYAKPELKQSNFSKDEDDLILKLHALLGNRWSLIAGRLPGRTDNEVRIHWETYLKKKLMKMGIDPTNHRLYHHTNYISRRFLNSSYKEHDQTDIISDQSSSVSESCDMTLLPVSSTNCSGDSASAGHSRLPDLNIGLIPVKTVTSLPVRCLQESSESSSYGSTSQETLLLFQ
LA-scaffold743-20	Leavenworthia_alabamica-Alabama_gladecress-v1.0	PLN03212 superfamily	ATGAACAAGATCCGTCTCCGTGCTCTCTCCCCGTCTTCTGGGTTACAACACCGTGGCAAGAAACGTAAAGTGAGAGGTAGAAACTATGTTAGGGAAGAAGATAATGAACTAAGTAACTTCTCAATAGATGAAGATGATCTTATCCTCAAGCTTCATGCACTTCTTGGCAATAGATGGTCACTGATAGCGGGAAGATTGCCAGGACGAACCGACAACGAAGTTAAGATCCATTGGGAAACTTACTTAAAGAAGAAGCTCTTAAAAATGGGAATCGACCCAACCAATCATCGACTCCACCATCATACCAACTACATATCTAGATGTTTGGATAAAGAACATGAAAGCAAGATTGTTAGTGATCAATCCTCTTCTGTATCCGAATCATCCGATATGAATATT…	MNKIRLRALSPSSGLQHRGKKRKVRGRNYVREEDNELSNFSIDEDDLILKLHALLGNRWSLIAGRLPGRTDNEVKIHWETYLKKKLLKMGIDPTNHRLHHHTNYISRCLDKEHESKIVSDQSSSVSESSDMNILTISSTICSEESTSTSQSHLPDLNIGLVPTVTSFPAHYIQDSTESSSPSQETLLLFR
LA-scaffold74-15	Leavenworthia_alabamica-Alabama_gladecress-v1.0	PLN03212 superfamily	ATGAACAAGATCCGGTTCTGTTCTGTCTCTCCGTCTTCCGGGTTACAACACCGTGGCAAGAAACGTAAAGTGAGACGTAGAAGAAACTACAAAAACCAAGAACTTAACTTCTCTAAAGACGAAGACGTTCTCATCCTCAAGCTTCATGCACTTCTTGGCAATAGATGGTCATTGATAGCGGGAAGATTACCTGGACGAACGGACAACGAAGTTAAAATCCATTGGGAAACTTACTTAAAGAAGAAGCTTCTAAAAATGGGAATAGACCCAACCAATCATCGTCTCCACCATCACACCAACTACTACATGTCTAGATATTTACATAAAGAACATGAAATCAAGATTATAAGTGATCAATCTTCTTCCGTATCCGAATCATCCGATATGAAAACTTTACCT…	MNKIRFCSVSPSSGLQHRGKKRKVRRRRNYKNQELNFSKDEDVLILKLHALLGNRWSLIAGRLPGRTDNEVKIHWETYLKKKLLKMGIDPTNHRLHHHTNYYMSRYLHKEHEIKIISDQSSSVSESSDMKTLPISSTNSLEYSINSTSTRRSHLPDLNIDLVSTVTSLPARCLQDATESYDSSCPETLLLFR
evm.model.scaffold109.14	Lepidium_meyenii-Peruvian_ginseng-v1.0	PLN03212 superfamily	ATGAAACGTAAAGTGAGAGGAAGAAACTACTTAAGACCAGAAGTTAAACAAAACAACTTCTCAAAAGACGAAGATGATCTTATCCTTAAGCTTCATGCACTTCTTGGCAATAGATGGTCATTGGTTGCGGGAAGATTGCCTGGAAGAACCGATAACGAAGTTAGGATCCATTGGGAAACTCACTTAAAGAAGAAGCTTCTGAAAATGGGAATAGACCCAACCAATCATCGTCTTCACCATCACACCAACTACATTTCAAGACGTTCACATATAAACCATGAAACCAAGAAGATTATTAGTACTGATCAATCTTCTTCGGTATCCGAATCATGTGATAGGACCGTTTTGGCCATTTCGAGAACCAATTGTTCGGAAGAGAATGATAGTACTAGTACCAAA…	MKRKVRGRNYLRPEVKQNNFSKDEDDLILKLHALLGNRWSLVAGRLPGRTDNEVRIHWETHLKKKLLKMGIDPTNHRLHHHTNYISRRSHINHETKKIISTDQSSSVSESCDRTVLAISRTNCSEENDSTSTKPSHLPDLNIGLIPIDSSESCNYVSTGKETLLLFR
evm.model.scaffold500.51	Lepidium_meyenii-Peruvian_ginseng-v1.0	PLN03212 superfamily	ATGAACAAGATCTGTCTCTGTGCTCTCTCTCCCTCTTCCGAATCGCAACAACGTGGCCAAAAACGTAAAGCGAGAGCGAGAAACTACGTAAAGCCAGAAGATAAACAAAGCAACTTCTCAAAAGACGAAGACGATCTCATCCTCAAGCTTCATGCGCTTCTTGGCAATAGATGGTCATTGGTAGCGGGAAGATTGCCTGGACGAACCGACAGCGAAGTTAGGATCCACTGGGAAACTAACTTAAAGAGGAAGCTCCTCAAAATGGGAATAGACCCAACCAATCATCTTCTCTACCATCACACAAACTATATTTCAAGACGTTCACATATAAACCACAAAACCAAGATTATTAGTACTGATCAATCTGCTTCCGTATCCGAATCATGTGATAAGACAGTT…	MNKICLCALSPSSESQQRGQKRKARARNYVKPEDKQSNFSKDEDDLILKLHALLGNRWSLVAGRLPGRTDSEVRIHWETNLKRKLLKMGIDPTNHLLYHHTNYISRRSHINHKTKIISTDQSASVSESCDKTVLPTNCSEEDSTSTKPSHLPDLNIGLIPIDSSESSNYSSTGKETLLLFR
evm.model.scaffold71.15	Lepidium_meyenii-Peruvian_ginseng-v1.0	PLN03091 superfamily	ATGAAACGTAAAGTAAGAGGGAGAAACTACTTAAGACCAGAAGTTAAACAAAGCAAATTCTCAAAAGACGAAGACGATCTCATCCTCAAGCTTCATGCACTTCTTGGCAATAGATGGTCATTGGTAGCGGGAAGATTGCCAGGAAGAACCGACAACGAAGTTAGGATCCATTGGGAAACTCACTTAAAGAAGAAGCTTCTGAAAATGGGAATAGACCTAACCAATCATCGTCTCTACCATCACACCAACTACATTTCAAGACGTTCACATAGAAACCATGAAACCAAGCTTATTAGAACTGATCAATCTTCTTCGGTATCTGAATCATGTGATACGACAGTTTTACCCATTTCGAGAACCAAGTGCTCGGAAGAAGATAGTACTAGTACCAAACGAAGT…	MKRKVRGRNYLRPEVKQSKFSKDEDDLILKLHALLGNRWSLVAGRLPGRTDNEVRIHWETHLKKKLLKMGIDLTNHRLYHHTNYISRRSHRNHETKLIRTDQSSSVSESCDTTVLPISRTKCSEEDSTSTKRSHLHDLNIALSPIDSSESSNYASTGKETLLLFR
MIN02G3220.t1	Matthiola_incana	PLN03212 superfamily	ATGACCAGAGCTGATAAGGACAAGGAATTGCTCAATCTTTCTAATCAGGATCTTGCGAAGCTTGAACGCGAAAACCGAAAATCAGCAAAAGAGAGAGCAAGGATGATTAGGACGGTTGTAGTTACGAGGGATGCTGCTGGAAAGTTCAGGGATGCGGAGGGCAATGAGTATAATGCCCAAGCGGGAAGATTGCCTGGACGAACCGACAAGGAAGTGATGATCCATTGGGAAACTTCCTTAAAAAGGAAACTCATAAAAATGGGAATCGACCCAACTAATCATCGTCTCTACCATCACACTCACTACGTAACCAAACAACATCTCAACTCCTCGCATAAGGAGCATGATGAAACAAATGCTATTAGTGATCAATCTTCTTCGGTATCCGAATCATGTAAT…	MTRADKDKELLNLSNQDLAKLERENRKSAKERARMIRTVVVTRDAAGKFRDAEGNEYNAQAGRLPGRTDKEVMIHWETSLKRKLIKMGIDPTNHRLYHHTHYVTKQHLNSSHKEHDETNAISDQSSSVSESCNMTTLPISSTTSEGSASTGRIRLPDLNIPMKTVTSLPAPCLHDSTASSNYDSIGQETLLLFR
rna-MERR-LOCUS39516	Microthlaspi_erraticum-Microthlaspi_erraticum-v1.0	PLN03212 superfamily	ATGAAAAAAATCCGTCACCGTGCTCTGTCTCCGTCTTCCGGATTGTTACACCTTGGCAAGAGATGTAGAGTGAGAGGGATAAACTACACAAAGCCAGAACTTAAACCAAGAAACTTCTCAAAAGACGAGGACGATCTCATCCTCAAGCTTCATGCACTTCTTGGCAATAGATGGTCGTTGATAGCGGGAAGATTGCCTGGACGAACCGACAACGAAGTAAAGATCCATTGGGAAACTTACTTAAAGAGGAAACTCGTGAAAATGGGAATAGATCCAACCAATCATCGTCTCTACCACCACACCAACTACATTACCAGACGTTACCTTAATTCCTCGCATAAAGAAAATGAAATATGTGATCAATCTTCTTCGGTATCCGACTCATGTGATATGACAATA…	MKKIRHRALSPSSGLLHLGKRCRVRGINYTKPELKPRNFSKDEDDLILKLHALLGNRWSLIAGRLPGRTDNEVKIHWETYLKRKLVKMGIDPTNHRLYHHTNYITRRYLNSSHKENEICDQSSSVSDSCDMTILPISNCLEDITSTGQNHLPDLNIGLIPMKTVTSLPGCFLQDSGGSSNHDSACQETLLLFR
OV09G037310.1	Orychophragmus_violaceus	PLN03212 superfamily	ATGAACAGAACCCGTTTCCGAGCTCTCTCTCCGCCTTCCGGGTTCCGACACCGTGCCAAGAGATGTAGAATGAGAGGGAGAAACTACGATAAGCTGGAACTTAAACACATGAACTTCTCAAAAGACGAAGACGATCTCATCCTTAAGCTTCATGCACTTCTTGGCAATAGATGGTCATTGATAGCGGGAAGGTTACCAGGACGAACCGATACCGAAGTAAGGATCCATTGGGAAACTTACTTAAAGAGGAAACTCATGACAATGGGAATCGACCCAAACAATCATCGTCTCTACCATCACACCAACTACATTTCAAGACGATACCTCAATTCCTCGCATAAGGAACTTGAAACCGATAACATTAGTGATCAGTCTTCTTCAGTATCCGGATCATGTCAC…	MNRTRFRALSPPSGFRHRAKRCRMRGRNYDKLELKHMNFSKDEDDLILKLHALLGNRWSLIAGRLPGRTDTEVRIHWETYLKRKLMTMGIDPNNHRLYHHTNYISRRYLNSSHKELETDNISDQSSSVSGSCHMTRLPVSSTNCSGVDASSAGHNRLPDLNIGLIPVETMTSWPACGNQESSKSSNYGSTSQETLILFW
OV12G010370.2	Orychophragmus_violaceus	PLN03212 superfamily	ATGGTGTACGTTTTCAGATGGTCATTGATAGCGGGAAGATTGCCTGGCCGAACCGACAACGAAGTAAGGATCCATTGGGAAACTTACTTAAAGAAGAAACTCATCAGAATGAGAATCGATCCAAACAATCATCGTCTCTACCATCACACCAACTACATTTCTAGACGATTCCTCAATTCATCGTATAAGGAACATGAAACCGATATTATTAGTGATCAATCTTCTTCTGTTTCTGATTCATGTGATATGACACTTTCAAGTACCAATTGCTCTGAGGATAATGCTAGTGCCGGACATAGCCGTTTGCCTGACCTCAACATCAGTCTCATCCCGATGAAGACGGTGACTTCTTTGCCTGCTTGTTGCCTTCAAGACTCTAGCGCATCATCTAACTCTGGT…	MVYVFRWSLIAGRLPGRTDNEVRIHWETYLKKKLIRMRIDPNNHRLYHHTNYISRRFLNSSYKEHETDIISDQSSSVSDSCDMTLSSTNCSEDNASAGHSRLPDLNISLIPMKTVTSLPACCLQDSSASSNSGTTSQETLLLFQ
Rs098580	Raphanus_sativus-Radish-v1.0	PLN03212 superfamily	ATGAACATAGTGTCCGTCCGGGCTCTCTCTCCGCCCTCCAGGTTGTTACATCGTGCCGAGAGATGTAGAGTGGGAGGGAGAAACTACGAAAAGCCTGAACTGAAACAAAGCAACTTCTCAAAAGACGAAGACGATCTCATCCTTAGGCTTCATGCACTTCTTGGCAATAGATGGTCATTGATAGCGGGAAGGTTACCTGGAAGAACCGATACCGAAATAAGAATCCATTGGGAAACTTACTTAAAGAGGAAACTCATGAAAATAGGAATAGACCCAACCAACCATCGTCTCTACCATCACGCAAACTATATTTCAAGACAATACCTCAGCTCCTCTCGTAAGAAACTTGAAACAGATATCGTTAGTGATCAATCTTCTTCACTATCCGAATCATGTGAT…	MNIVSVRALSPPSRLLHRAERCRVGGRNYEKPELKQSNFSKDEDDLILRLHALLGNRWSLIAGRLPGRTDTEIRIHWETYLKRKLMKIGIDPTNHRLYHHANYISRQYLSSSRKKLETDIVSDQSSSLSESCDMRILPVSSTDCYDDSATSSAGHSRLPDLNISLIPAETVVSWSGCGLQESSSSGSTRQETLLLFR
Rs454050	Raphanus_sativus-Radish-v1.0	PLN03212 superfamily	ATGAACAAAATTCGCCACCACGCTCTTTCTCGACCTTCCGGAATGATACACCGTGCCAAGAGGTATAGAATAAGAGGGAGAAAGTACGCAAAGCCAGAACTTAAACAAAGCAACTTTTCAAAAGATGAGGACGATCTCTTCCTCAAGCTTCATGCACTTCTTGGCAATAGATGGTCATTGATAGCGGGAAGATTGCCTGGACGAACCGACAACGAAGTAAGAATCCATTGGGAAACTTACTTAGAGAAGAAACTAATGAAAATGGGAATCGATCCAACCAATCATCGTCTCTACCATCACACCAACTACACTTCTAGACAATACATCAATTCCTCGCATAAGGAACATGAAACCGATATTATTAGTGATCAATCTTCTTCGGTATCCGAATCATGTGAT…	MNKIRHHALSRPSGMIHRAKRYRIRGRKYAKPELKQSNFSKDEDDLFLKLHALLGNRWSLIAGRLPGRTDNEVRIHWETYLEKKLMKMGIDPTNHRLYHHTNYTSRQYINSSHKEHETDIISDQSSSVSESCDDMSLLPVSRTICSEDNASAGHNWLPDLNIGLVPMKTVNSLPGGSLQEPSESSNHGSASQETLLLFL
Rs587720	Raphanus_sativus-Radish-v1.0	PLN03212 superfamily	ATGAACAAAATTCGCCACCGCGGTCTTTCTCGGCCTTCCGGAATGATACACCGTGCCAAGAGGTATAGAATAAGAGGGAGAAAGTACGCAAAGCCAGAACTTAAACAAAGCAACTTTTCAAAAGATGAGGACGATCTCATCCTCAAGCTTCATGCACTTCTTGGCAATAGATGGTCATTGATAGCGGGAAGATTGCCTGGACGAACCGACAACGAAGTAAGAATCCATTGGGAAACTTACTTAGAGAAGAAACTAATGAAAATGGGAATCGATCCAACCAATCATCGTCTCTACCATCACACCAACTACACTTCTAGACGATACATCAATGCCTCGCATAAGGAACATGAAACCGATATTATTAGTGATCAATCTTCTTCGGTATCCGAATCATGTGAT…	MNKIRHRGLSRPSGMIHRAKRYRIRGRKYAKPELKQSNFSKDEDDLILKLHALLGNRWSLIAGRLPGRTDNEVRIHWETYLEKKLMKMGIDPTNHRLYHHTNYTSRRYINASHKEHETDIISDQSSSVSESCDDMTLLPVSRTICSEDNASAGHNWLPDLNIGLVPMKTATSLPVGSLQEPSESSNHGSTSQETLLLFQ
c0012-00425	Schrenkiella_parvula-Saltwater_cresses-v1.0	PLN03212 superfamily	ATGAACAAGATCCGTCTCCGCGCTCTCTCTCGGCCTTCCGGATTGCTACACCGTGCCAAGAGATGTAGAGTGAGAGGGAGAAACTACGCCAAGCCGGAACTTAAACAAAGCAACTTCTCTAAAGACGAAGACGATCTCATCCTCAAGCTTCATGCACTTCTTGGCAATAGATGGTCATTGATAGCAGGAAGGTTACCTGGACGAACGGACAACGAAGTAAAGATTCATTGGGAAACTTACTTAAAGAGGAAACACATGACGATGGGAATCGACCCAACCAATCATCGTCTTTACCATCACACCAACTACATTTCCACAAGTTCCATCAATGCCTCGCATAAGAAACATGAAACCGATATCATAAGTGATCAATCTTCTTCAGTGTCCGAATCTTGTGAT…	MNKIRLRALSRPSGLLHRAKRCRVRGRNYAKPELKQGNFSKDEDDLILKLHALLGNRWSLIAGRLPGRTDNEVKIHWETYLKRKHMTMGIDPTNHRLYHHTNYISTSSINASHKKHETDIISDQSSSVSESCDVTILPVSGTNCSDDHSASAGHNRLPDLNIGLIPTETVTSLPVCCLQESGNPSSSTSQETLLLFR
Sal06g06760L	Sinapis_alba	PLN03212 superfamily	ATGATCATGAACATAATCCGTCGCCGTGCTCTCTCTCGGCCTTCCGGGGTGCTAAACCGTGCCAAGAGGTATAGATTAAGAGGGAGAAGGTGGGTAAAGCCAGAACTTAAACAAAGCAACTTCTCAAAAGACGAGGACGATCTCATCCTCAAGCTTCATGCACTTCTTGGCAATAGATGGTCATTGATAGCGGGAAGATTGCCTGGACGAACCGACAACGAAGTAAGAATCCATTGGGAAACTTACTTAAAGAATAAACTAATGAAAATGGGAATCGATCCAACCAATCATCGTCTCTACCATCACACCAACTACACTTCTAGACGATACATCAATGCCTCTTATAAGGAACATGAAACGATATTATTAGTGACCAATCTTCTTCGCCGGTTGCCTGAC…	MIMNIIRRRALSRPSGVLNRAKRYRLRGRRWVKPELKQSNFSKDEDDLILKLHALLGNRWSLIAGRLPGRTDNEVRIHWETYLKNKLMKMGIDPTNHRLYHHTNYTSRRYINASYKEHETILLVTNLLRRLPDLNIGLIPMKTVTTSLPVCSHQEPSESSNHLSTSQETLLLFQ
Sar03g38810R	Sinapis_arvensis	PLN03212 superfamily	ATGAACAAAATTCGCCACGGTGCTCTCTCTCGGCCTTGCGGAATGCTACACCGTGCCAAGAGGTATAGAATAAGAGGGAGAAAGTACGCAATGCCAGAACTTAAACAACGCAACTTCTCAAAAGACGAGGACGATCTCATCCTCAAGCTTCATGCACTTCTTGGCAATAGATGGTCACTGATAGCGGGAAGATTGCCTGGACGAACCGAAGACGAAGTAAGGATCCATTGGGAAACTTACTTAGAGAAGAAACTAATGAAAATGGGAATCGATCCAACCAATCATCGTCTCTACCATCACACCAACTACTCTTCTAGACGATACATCAATGCCTCGTGTAAGGAACATGAAACCGATATTATTAGTGATCAATCTTCTTCGGTATCCGAATCATGTGAT…	MNKIRHGALSRPCGMLHRAKRYRIRGRKYAMPELKQRNFSKDEDDLILKLHALLGNRWSLIAGRLPGRTEDEVRIHWETYLEKKLMKMGIDPTNHRLYHHTNYSSRRYINASCKEHETDIISDQSSSVSESCDVTPLPVSSTKCSEDNASAGHNRLPDLNIGLIPMKTVTSFPVCSHQEPGESSNHGSTSQETLLLFQ
Sar06g55710R	Sinapis_arvensis	PLN03212 superfamily	ATGAACATAGTGTCTGTCCCCGCTCTCTCTCCACCCTCCACCTCCGGGTTGCTACATCGGGGAGAGAGATGTAGAGTGGGAGGGAGAAACTACGAAAAGCCTGAACTTAAACAAAGCAACTTCTCAAAAGACGAAGACGATCTTATCCTTAGGCTTCATGCACTTCTTGGAAATAGATGGTCATTGATAGCGGGAAGGTTACCTGGACGAACCGATACCGAAATAAGGATCCATTGGGAAACTTACTTAAAGAGGAAACTCATGAAAATGGGAATAGACCCAACCAACCATCGTCTCTACCATCACTCAAACTACATTTCAAGACAATACCTCAATTCTTCTCATAAGAAACTTGAAACAGATATCATTAGTGATCAAACTTCTTCGGTCGAATCATGT…	MNIVSVPALSPPSTSGLLHRGERCRVGGRNYEKPELKQSNFSKDEDDLILRLHALLGNRWSLIAGRLPGRTDTEIRIHWETYLKRKLMKMGIDPTNHRLYHHSNYISRQYLNSSHKKLETDIISDQTSSVESCDMRILPVSSTNCYDDNASSSAGHSRLPDLNISLIPGETVVSWPVYGLQESSSNGSTRQETLLLFR
SI-scaffold427-27	Sisymbrium_irio-London_rocket-v1.0	PLN03212 superfamily+PLN03091 superfamily	ATGAACAAAATCCGTCACCGCGCTCTCTCTCGGCCTTCCGGAATGCTACACCGTGCCAAGAGATATAGAGTGAGAGGGAGAAACTACGCAAAGCCAGAACTTAAACAAAGTAACTTCTCAAAAGACGAGGACGATCTCATCCTCAAGCTTCATGCACTTCTTGGCAATAGATGGTCATTGATAGCGGGAAGATTGCCTGGACGAACCGACAACGAAGTAAGGATCCATTGGGAAACTTACTTAAAGAGGAAACTCATGAAAATGGGAATTGACCCGACCAATCATCGTCTCTACCATCACACCAACTACATTTCCCGACGATATGTCAATTCATCGTATAAGAAAGATGAAACCGATATTATTAGTGACCAGTTTTCTTCGGTATCTGAATCATGTGAT…	MNKIRHRALSRPSGMLHRAKRYRVRGRNYAKPELKQSNFSKDEDDLILKLHALLGNRWSLIAGRLPGRTDNEVRIHWETYLKRKLMKMGIDPTNHRLYHHTNYISRRYVNSSYKKDETDIISDQFSSVSESCDMTLLPVSSTNCSEDNASAGHSRLPDLNIGLLPMKTVTSLPVCSLQESSESSNYDPTSQETLLLFR
Thlar.0031s0691.1	Thlaspi_arvense-Field_pennycress-v1.1	PLN03212 superfamily	ATGAACAAAATCCGCCTCCGTGCTCTCTCTCCGCCTTCTGGATTGCTACACCGTGCCAAGAGATGTAGAGTGAGAGGGAGAAACTACACAAAGCCGGAACTTAAACAAAGCAACTTCTCTAAAGACGAAAATGATCTCATCCTCAAGCTTCATGCACTTCTTGGCGATAATAGATGGTCATTGATAGCGGGAAGATTGCCTGGACGAACCGACAACGAAGTAAAGATCCATTGGGAAACTTACTTAAAGAAGAAACTCATGAAAATGGGAATCGACCCATCCAATCATCGTCTCTACCATCACACCAACTACAACATTTCCAGGCGATTCCTCGATTCCCCTCTTAAGGAACATGAAACCAATATCATTAGTGATCAATCTTCTTCGGTGTCCGAATCA…	MNKIRLRALSPPSGLLHRAKRCRVRGRNYTKPELKQSNFSKDENDLILKLHALLGDNRWSLIAGRLPGRTDNEVKIHWETYLKKKLMKMGIDPSNHRLYHHTNYNISRRFLDSPLKEHETNIISDQSSSVSESCDDSRLPDLNIGLIPMKTMTSSPVCCLQDSSESSNYGSTSQETLLLFR
