# Supplementary material for: Genome-wide identification of MYBL2 in Brassicaceae, with a focus on the expression pattern of regulating anthocyanin synthesis in Brassica crops
Source: Front Plant Sci. 2025 Jul 1;16:1629560. doi: 10.3389/fpls.2025.1629560 (PMC12259598; doi:10.3389/fpls.2025.1629560)
Supplement: Supplementary file 4 [file Table3.xlsx]

## Sheet: gene_two_all
Table S3 Ka, Ks and Ka/Ks analysis of MYBL2 homologous gene
Seq_1	Seq_2	Ka	Ks	Ka_Ks
A02p17120.1_BnaDAR	BjuA02g24000S	NaN	NaN	NaN
A02p17120.1_BnaDAR	A02p17120.1_BnaDAR	0	0	NaN
A02p17120.1_BnaDAR	OV09G037310.1	0.133928767696858	0.21668463137843533	0.6180815263402512
A02p17120.1_BnaDAR	MIN02G3220.t1	0.37625744615137635	0.6496094541140822	0.5792056192662789
A02p17120.1_BnaDAR	CARHR064320.1	0.19992291705193083	0.3818789890391684	0.5235242649901988
A02p17120.1_BnaDAR	Sar03g38810R	0.16508060872860614	0.3216530728988597	0.5132256540900946
A02p17120.1_BnaDAR	Carub.0002s1784.1	0.17401412917663792	0.3428140201182084	0.5076050539491784
A02p17120.1_BnaDAR	BjuB03g18520S	0.16849404490870806	0.3414529107321409	0.4934620254002941
A02p17120.1_BnaDAR	BniB03g048930.2N.1	0.16035069410128286	0.3286375520483491	0.48792565883551886
A02p17120.1_BnaDAR	Sal06g06760L	0.17880826758374857	0.3699305392429129	0.48335632940630263
A02p17120.1_BnaDAR	BcaB03g14865	0.17931963954141572	0.37821723958965425	0.4741181013746705
A02p17120.1_BnaDAR	BOERETT00009509	0.14757157808606625	0.322463300415929	0.4576383665853484
A02p17120.1_BnaDAR	OV12G010370.2	0.16481097173480364	0.37909313453671417	0.4347506106546019
A02p17120.1_BnaDAR	Bostr.10273s0244.1	0.14540521622301314	0.34240002685620596	0.4246647336978084
A02p17120.1_BnaDAR	Rs587720	0.1494547603061744	0.36540666822139733	0.4090093950218249
A02p17120.1_BnaDAR	Rs454050	0.15457911858608098	0.38063577184675135	0.40610770195376283
A02p17120.1_BnaDAR	C06p45150.1_BnaDAR	0.14838683762003463	0.3707222413610855	0.4002641899100546
A02p17120.1_BnaDAR	Csa07g037940.1	0.15607506609152322	0.3975972167107196	0.3925456706732406
A02p17120.1_BnaDAR	BcaC03g15264	0.04895515879420461	0.12529056349737477	0.39073300835805064
A02p17120.1_BnaDAR	C02p28570.1_BnaDAR	0.04895515879420461	0.12529056349737477	0.39073300835805064
A02p17120.1_BnaDAR	BolC02g028050.2J	0.04895515879420461	0.12529056349737477	0.39073300835805064
A02p17120.1_BnaDAR	A07p37450.1_BnaDAR	0.14881198578691435	0.3813493669198984	0.39022481403036385
A02p17120.1_BnaDAR	BraA07g035710.3C	0.14881198578691435	0.3813493669198984	0.39022481403036385
A02p17120.1_BnaDAR	Csa07g037930.1	0.1533470120033761	0.39727058105278046	0.3860014290436542
A02p17120.1_BnaDAR	Thhalv10019036m	0.14946214200666497	0.3873154623954971	0.3858925256488872
A02p17120.1_BnaDAR	BolC06g042490.2J	0.13376455561838152	0.35028756639919734	0.38187069268093793
A02p17120.1_BnaDAR	BcaB05g24639	0.03283543242000023	0.0892524690462097	0.36789382715003616
A02p17120.1_BnaDAR	KFK41528.1	0.15641404946355641	0.43569796090493634	0.3589965147844333
A02p17120.1_BnaDAR	Thlar.0031s0691.1	0.11440587983912244	0.3203115056192536	0.35717068488671116
A02p17120.1_BnaDAR	g03850.t1	0.14486342874075198	0.4085613558520295	0.354569580959629
A02p17120.1_BnaDAR	BjuB05g06630S	0.028220033239216555	0.0892524690462097	0.31618210163582
A02p17120.1_BnaDAR	AL2G30600.t1	0.13132820914795057	0.4214510393810875	0.31160964590527446
A02p17120.1_BnaDAR	AT1G71030.1	0.14766855110269334	0.49186195064593907	0.3002235706762176
A02p17120.1_BnaDAR	Iin25007.t1	0.11422025181003417	0.389241700803864	0.29344299846122834
A02p17120.1_BnaDAR	BniB05g068560.2N.1	0.030524182516944158	0.10591982163474237	0.28818196675410596
A02p17120.1_BnaDAR	Rs098580	0.03632946279971727	0.15355428699315	0.23659035192770567
A02p17120.1_BnaDAR	Sar06g55710R	0.03295984902083504	0.15091364301393317	0.21840205009027586
A02p17120.1_BnaDAR	BraA02g020200.3C	0.004583665909501767	0.023562147175034194	0.19453515316118958
A07p37450.1_BnaDAR	BjuA02g24000S	NaN	NaN	NaN
A07p37450.1_BnaDAR	A07p37450.1_BnaDAR	0	0	NaN
A07p37450.1_BnaDAR	BraA07g035710.3C	0	0	NaN
A07p37450.1_BnaDAR	Sar03g38810R	0.062331564946470075	0.053085955143897925	1.1741630112430013
A07p37450.1_BnaDAR	BniB03g048930.2N.1	0.06245177984198372	0.06060077272522958	1.0305442824161137
A07p37450.1_BnaDAR	BjuB03g18520S	0.06242769975965452	0.06861925531849945	0.9097694148660381
A07p37450.1_BnaDAR	Rs454050	0.06814996930091004	0.10718337172856111	0.6358259513751623
A07p37450.1_BnaDAR	Sal06g06760L	0.10943551332103435	0.17407943767639594	0.6286527276384528
A07p37450.1_BnaDAR	OV09G037310.1	0.1651825980902853	0.27151919941494707	0.6083643383090795
A07p37450.1_BnaDAR	BcaB03g14865	0.08586007193403378	0.1419717195975212	0.6047688383111821
A07p37450.1_BnaDAR	Thhalv10019036m	0.1445300373599549	0.24507840486063037	0.589729794602447
A07p37450.1_BnaDAR	MIN02G3220.t1	0.37143937391825443	0.6516536015591808	0.5699951216866276
A07p37450.1_BnaDAR	C06p45150.1_BnaDAR	0.04560675344670422	0.08558498007556584	0.532882678788223
A07p37450.1_BnaDAR	Bostr.10273s0244.1	0.13353975486392822	0.2536854671490119	0.5263989158097436
A07p37450.1_BnaDAR	BolC06g042490.2J	0.04404037141694801	0.08447738609433976	0.5213273451402263
A07p37450.1_BnaDAR	OV12G010370.2	0.12183013968009422	0.24176265104824335	0.5039245687944711
A07p37450.1_BnaDAR	Carub.0002s1784.1	0.152342251081459	0.3098689780221596	0.49163440643149686
A07p37450.1_BnaDAR	CARHR064320.1	0.16719745579014927	0.3413468162652803	0.4898169481100726
A07p37450.1_BnaDAR	BOERETT00009509	0.12285549642322213	0.2536854671490119	0.4842827529850507
A07p37450.1_BnaDAR	Rs587720	0.05150764934716453	0.1064776959527905	0.4837412087692216
A07p37450.1_BnaDAR	KFK41528.1	0.14207806253836597	0.29395897406386756	0.4833261613829728
A07p37450.1_BnaDAR	Csa07g037940.1	0.1456303272374192	0.3162335077383256	0.46051516892992955
A07p37450.1_BnaDAR	BjuB05g06630S	0.15527890965372834	0.33854669098903406	0.4586632029989565
A07p37450.1_BnaDAR	Csa07g037930.1	0.148535549324564	0.32609728797020887	0.45549458644419544
A07p37450.1_BnaDAR	BcaB05g24639	0.15944205348643675	0.35625823889592434	0.44754629108525806
A07p37450.1_BnaDAR	g03850.t1	0.1422505245035159	0.3180483962583227	0.44726062504015374
A07p37450.1_BnaDAR	BcaC03g15264	0.17471089314933877	0.4053304082286909	0.431033274589074
A07p37450.1_BnaDAR	C02p28570.1_BnaDAR	0.17471089314933877	0.4053304082286909	0.431033274589074
A07p37450.1_BnaDAR	BolC02g028050.2J	0.17471089314933877	0.4053304082286909	0.431033274589074
A07p37450.1_BnaDAR	BniB05g068560.2N.1	0.15944205348643675	0.38054366584285915	0.41898490974298963
A07p37450.1_BnaDAR	BraA02g020200.3C	0.15742422071198842	0.37865750994773073	0.41574303051250455
A07p37450.1_BnaDAR	Rs098580	0.17498163229132135	0.43750789397318673	0.3999508002066937
A07p37450.1_BnaDAR	AT1G71030.1	0.15550569148016627	0.39794103208746046	0.39077571534766703
A07p37450.1_BnaDAR	A02p17120.1_BnaDAR	0.14881198578691435	0.3813493669198984	0.39022481403036385
A07p37450.1_BnaDAR	Thlar.0031s0691.1	0.10078305301740284	0.26612546050724406	0.3787050394400707
A07p37450.1_BnaDAR	AL2G30600.t1	0.13149443934391605	0.352625582119686	0.3729010202648458
A07p37450.1_BnaDAR	Sar06g55710R	0.14855019463944694	0.4003043947591558	0.37109308961951953
A07p37450.1_BnaDAR	Iin25007.t1	0.06730450521587812	0.20822380244870975	0.32323156346382037
AL2G30600.t1	AL2G30600.t1	0	0	NaN
AL2G30600.t1	BjuA02g24000S	NaN	NaN	NaN
AL2G30600.t1	MIN02G3220.t1	0.3085380725343041	0.6751009324057271	0.4570251020611487
AL2G30600.t1	BcaB03g14865	0.14833744519115025	0.3524057663398291	0.42092797382919855
AL2G30600.t1	Carub.0002s1784.1	0.08330491946750332	0.20301507139207856	0.4103385965203458
AL2G30600.t1	Sar03g38810R	0.1307121517595804	0.32106684308602074	0.4071181891695985
AL2G30600.t1	Rs454050	0.13270690790946146	0.3327469342170867	0.3988223309155493
AL2G30600.t1	Rs587720	0.12251380171174425	0.3190098589964951	0.38404393549821386
AL2G30600.t1	OV12G010370.2	0.12740069350668765	0.33442554316398976	0.38095383594612303
AL2G30600.t1	C06p45150.1_BnaDAR	0.12733089528926195	0.335578553615622	0.37943692741196194
AL2G30600.t1	Sal06g06760L	0.15265757636762603	0.4057411023926013	0.3762438053907396
AL2G30600.t1	BjuB05g06630S	0.1304155748552578	0.34875065505209674	0.3739507667326852
AL2G30600.t1	A07p37450.1_BnaDAR	0.13149443934391605	0.352625582119686	0.3729010202648458
AL2G30600.t1	BraA07g035710.3C	0.13149443934391605	0.352625582119686	0.3729010202648458
AL2G30600.t1	BolC06g042490.2J	0.12049246636522633	0.32393722064650077	0.3719624010008864
AL2G30600.t1	BcaC03g15264	0.16698350533372167	0.451387636104129	0.36993371545338655
AL2G30600.t1	C02p28570.1_BnaDAR	0.16698350533372167	0.451387636104129	0.36993371545338655
AL2G30600.t1	BolC02g028050.2J	0.16698350533372167	0.451387636104129	0.36993371545338655
AL2G30600.t1	OV09G037310.1	0.13036941856383677	0.3588365212811485	0.3633114547493127
AL2G30600.t1	BniB03g048930.2N.1	0.12438067594222263	0.34675556737512486	0.3586984251868289
AL2G30600.t1	BcaB05g24639	0.13310797173367603	0.372491509629571	0.3573449818119263
AL2G30600.t1	BjuB03g18520S	0.12032949510931104	0.3423546894851201	0.35147611177834026
AL2G30600.t1	BniB05g068560.2N.1	0.13310797173367603	0.3970085036499213	0.3352773819954484
AL2G30600.t1	Rs098580	0.14802983823932897	0.44267936195290447	0.3343951649028479
AL2G30600.t1	BraA02g020200.3C	0.1265888751336788	0.4011331842239402	0.3155781673325939
AL2G30600.t1	A02p17120.1_BnaDAR	0.13132820914795057	0.4214510393810875	0.31160964590527446
AL2G30600.t1	Sar06g55710R	0.12960537490221385	0.4214510393810875	0.30752178258367313
AL2G30600.t1	KFK41528.1	0.09607359299191175	0.31937988272905127	0.300812913358781
AL2G30600.t1	Thlar.0031s0691.1	0.08291437007742833	0.29403156583201806	0.2819913904236996
AL2G30600.t1	Thhalv10019036m	0.11202382577043388	0.3976124224442953	0.281741262211515
AL2G30600.t1	CARHR064320.1	0.09747965247179904	0.37697164242135933	0.2585861680355292
AL2G30600.t1	Csa07g037940.1	0.057620953885357595	0.24817639964944027	0.23217741077213483
AL2G30600.t1	Csa07g037930.1	0.055239682181074085	0.24799792126909964	0.22274252097917446
AL2G30600.t1	Bostr.10273s0244.1	0.03891032700255015	0.18593306176866325	0.20927061939614663
AL2G30600.t1	g03850.t1	0.020142948850460963	0.10053637521046513	0.20035483483757255
AL2G30600.t1	BOERETT00009509	0.034226471029964504	0.17681440840880616	0.19357286172533364
AL2G30600.t1	Iin25007.t1	0.07604403937029064	0.4066349878047253	0.18700810714991548
AL2G30600.t1	AT1G71030.1	0.03559114293549983	0.2295178605718503	0.15506916475616966
AT1G71030.1	AT1G71030.1	0	0	NaN
AT1G71030.1	BjuA02g24000S	NaN	NaN	NaN
AT1G71030.1	MIN02G3220.t1	0.31785507569739563	0.6395338126734633	0.4970105870847642
AT1G71030.1	BcaB03g14865	0.16966970504946455	0.39300036372521663	0.431729129818558
AT1G71030.1	BolC06g042490.2J	0.14275066921456522	0.3358896648436103	0.424992740640084
AT1G71030.1	Rs454050	0.14032647469206172	0.3413273168999522	0.4111199653357758
AT1G71030.1	BjuB03g18520S	0.14299613453910134	0.3498193559233889	0.4087713618980471
AT1G71030.1	Sar03g38810R	0.13744229880479614	0.3397595887858891	0.4045280938087373
AT1G71030.1	BniB03g048930.2N.1	0.14723361798865217	0.36575187979543566	0.4025505434749909
AT1G71030.1	C06p45150.1_BnaDAR	0.1510662961255305	0.3813098080204552	0.3961773155266612
AT1G71030.1	A07p37450.1_BnaDAR	0.15550569148016627	0.39794103208746046	0.39077571534766703
AT1G71030.1	BraA07g035710.3C	0.15550569148016627	0.39794103208746046	0.39077571534766703
AT1G71030.1	Carub.0002s1784.1	0.0917080689331671	0.2395150622170743	0.38289061274172137
AT1G71030.1	Rs587720	0.13121843818896978	0.3559401902602645	0.3686530540229876
AT1G71030.1	OV12G010370.2	0.14307553422185537	0.38919436149824804	0.3676197508901974
AT1G71030.1	OV09G037310.1	0.14066641020004808	0.3985752962632405	0.35292305247925965
AT1G71030.1	BcaC03g15264	0.18441103980498133	0.5252980063387541	0.35105985094117864
AT1G71030.1	C02p28570.1_BnaDAR	0.18441103980498133	0.5252980063387541	0.35105985094117864
AT1G71030.1	BolC02g028050.2J	0.18441103980498133	0.5252980063387541	0.35105985094117864
AT1G71030.1	BjuB05g06630S	0.13622861964279462	0.4228319306830004	0.32218148573298266
AT1G71030.1	Sal06g06760L	0.14839994537811974	0.4710707912926593	0.3150268454787811
AT1G71030.1	BcaB05g24639	0.1389662652680222	0.44890262213273324	0.3095688428100385
AT1G71030.1	BniB05g068560.2N.1	0.1389662652680222	0.44890262213273324	0.3095688428100385
AT1G71030.1	Rs098580	0.15834783784640447	0.519252359444218	0.30495352590384406
AT1G71030.1	A02p17120.1_BnaDAR	0.14766855110269334	0.49186195064593907	0.3002235706762176
AT1G71030.1	KFK41528.1	0.09982295297206946	0.33594109056040683	0.29714421896275867
AT1G71030.1	BraA02g020200.3C	0.14030076556173177	0.47613129822333106	0.29466822719963937
AT1G71030.1	Sar06g55710R	0.14092743835633584	0.48950160251367497	0.2878998508537034
AT1G71030.1	Thlar.0031s0691.1	0.08518856830169803	0.29684998278451097	0.2869751498808003
AT1G71030.1	CARHR064320.1	0.10872373233165408	0.3802197296771438	0.2859497386523701
AT1G71030.1	Csa07g037940.1	0.06916259871515121	0.2505512919823639	0.2760416766081554
AT1G71030.1	Thhalv10019036m	0.11168220366019194	0.40494881674335614	0.2757933818855251
AT1G71030.1	Csa07g037930.1	0.06672363822855965	0.25037243237822077	0.2664975436583399
AT1G71030.1	g03850.t1	0.04744207092094495	0.2007833007219719	0.23628494376949608
AT1G71030.1	Bostr.10273s0244.1	0.04405361202712928	0.19318922645576886	0.22803348217358
AT1G71030.1	Iin25007.t1	0.09443415499458199	0.4266719268244239	0.221327322135824
AT1G71030.1	BOERETT00009509	0.0392926359125994	0.18406363858771851	0.21347310209709808
AT1G71030.1	AL2G30600.t1	0.03559114293549983	0.2295178605718503	0.15506916475616966
BcaB03g14865	BcaB03g14865	0	0	NaN
BcaB03g14865	BjuA02g24000S	NaN	NaN	NaN
BcaB03g14865	C06p45150.1_BnaDAR	0.05544836484565049	0.07966665994148066	0.6960046384068345
BcaB03g14865	BolC06g042490.2J	0.08090411381769713	0.12086755920143359	0.6693616910296435
BcaB03g14865	Sar03g38810R	0.08594739487293943	0.13223261657516605	0.6499712181380276
BcaB03g14865	A07p37450.1_BnaDAR	0.08586007193403378	0.1419717195975212	0.6047688383111821
BcaB03g14865	BraA07g035710.3C	0.08586007193403378	0.1419717195975212	0.6047688383111821
BcaB03g14865	BjuB03g18520S	0.08864365297655856	0.15018360080813958	0.5902352354023083
BcaB03g14865	BniB03g048930.2N.1	0.08086382876148229	0.14107226721587895	0.5732085430918795
BcaB03g14865	Carub.0002s1784.1	0.19019605554463676	0.33540986932763617	0.5670556323399322
BcaB03g14865	CARHR064320.1	0.1888805580618969	0.3398766795490319	0.5557326213511166
BcaB03g14865	Bostr.10273s0244.1	0.16429017454701347	0.306966903409926	0.5352048469134768
BcaB03g14865	Rs454050	0.09609702450752289	0.18131269314594295	0.5300071541608622
BcaB03g14865	OV09G037310.1	0.16610032874021805	0.3145545037380164	0.5280494374309082
BcaB03g14865	BOERETT00009509	0.15271810312336714	0.2955598394122794	0.5167078972131227
BcaB03g14865	Csa07g037930.1	0.17039779736054417	0.3322734784286423	0.5128239490144505
BcaB03g14865	Csa07g037940.1	0.17039779736054417	0.3322734784286423	0.5128239490144505
BcaB03g14865	BjuB05g06630S	0.17636803422754466	0.3508789932204161	0.502646318632
BcaB03g14865	MIN02G3220.t1	0.3530006968546608	0.7105007614016519	0.49683366441194654
BcaB03g14865	BcaC03g15264	0.20960089180954716	0.4341329576611145	0.4828034548189319
BcaB03g14865	C02p28570.1_BnaDAR	0.20960089180954716	0.4341329576611145	0.4828034548189319
BcaB03g14865	BolC02g028050.2J	0.20960089180954716	0.4341329576611145	0.4828034548189319
BcaB03g14865	BcaB05g24639	0.1793378450705405	0.3762156741875943	0.47668892439903077
BcaB03g14865	A02p17120.1_BnaDAR	0.17931963954141572	0.37821723958965425	0.4741181013746705
BcaB03g14865	KFK41528.1	0.17708592978213497	0.37411324532718127	0.4733484633169409
BcaB03g14865	BraA02g020200.3C	0.17431183384658552	0.37591751639925847	0.46369702459262513
BcaB03g14865	Sal06g06760L	0.13079715099041833	0.283504456430634	0.4613583597139007
BcaB03g14865	BniB05g068560.2N.1	0.1793378450705405	0.40243830147449877	0.44562817309749675
BcaB03g14865	AT1G71030.1	0.16966970504946455	0.39300036372521663	0.431729129818558
BcaB03g14865	Rs587720	0.07946820524091536	0.1849137316591686	0.4297582690472683
BcaB03g14865	AL2G30600.t1	0.14833744519115025	0.3524057663398291	0.42092797382919855
BcaB03g14865	g03850.t1	0.1570765873475942	0.376064869109336	0.4176848204928342
BcaB03g14865	OV12G010370.2	0.1182951763410206	0.28436084984309323	0.41600373752678826
BcaB03g14865	Rs098580	0.18869540037707994	0.45414411692962586	0.41549674066639986
BcaB03g14865	Sar06g55710R	0.17182031587923174	0.4183605999014327	0.4106990857162774
BcaB03g14865	Iin25007.t1	0.10717023372450263	0.2707184970037652	0.39587333304015826
BcaB03g14865	Thlar.0031s0691.1	0.13173976863801004	0.3408397434896123	0.38651527926063306
BcaB03g14865	Thhalv10019036m	0.13812706266182562	0.3721454711234452	0.37116416396212754
BcaB05g24639	BcaB05g24639	0	0	NaN
BcaB05g24639	BjuA02g24000S	NaN	NaN	NaN
BcaB05g24639	OV09G037310.1	0.13480425451008093	0.20298029903030462	0.6641248197686165
BcaB05g24639	Carub.0002s1784.1	0.19349904671166474	0.33174957274001365	0.5832684127171629
BcaB05g24639	Sar03g38810R	0.16484051280832215	0.30937327569047945	0.5328207888687876
BcaB05g24639	MIN02G3220.t1	0.3684778439682589	0.7085671522796078	0.5200323537194592
BcaB05g24639	BjuB03g18520S	0.16779973643273485	0.330531242106348	0.5076667953183848
BcaB05g24639	BniB03g048930.2N.1	0.15963309839496154	0.318083647085018	0.5018588659236999
BcaB05g24639	CARHR064320.1	0.18973295452556804	0.38323085819385705	0.4950878836317293
BcaB05g24639	OV12G010370.2	0.17040091379036218	0.3525884901315476	0.4832855256471564
BcaB05g24639	BcaB03g14865	0.1793378450705405	0.3762156741875943	0.47668892439903077
BcaB05g24639	BOERETT00009509	0.13846989930229875	0.291247171366445	0.47543774812520656
BcaB05g24639	Rs587720	0.1496158137902648	0.32687715448834753	0.45771266586205644
BcaB05g24639	Bostr.10273s0244.1	0.13903930251509028	0.3102492072333643	0.448153610947045
BcaB05g24639	A07p37450.1_BnaDAR	0.15944205348643675	0.35625823889592434	0.44754629108525806
BcaB05g24639	BraA07g035710.3C	0.15944205348643675	0.35625823889592434	0.44754629108525806
BcaB05g24639	Rs454050	0.15202946674521647	0.34092183356801853	0.44593643403271366
BcaB05g24639	C06p45150.1_BnaDAR	0.14298543504979802	0.3207479437046761	0.44578753459273845
BcaB05g24639	Sal06g06760L	0.16486614678687694	0.3716335415947115	0.4436255836311817
BcaB05g24639	BcaC03g15264	0.07263736949243825	0.1682773447780907	0.4316526956627822
BcaB05g24639	C02p28570.1_BnaDAR	0.07263736949243825	0.1682773447780907	0.4316526956627822
BcaB05g24639	BolC02g028050.2J	0.07263736949243825	0.1682773447780907	0.4316526956627822
BcaB05g24639	Csa07g037930.1	0.15316715578663287	0.3705781425847232	0.41331945461844155
BcaB05g24639	Csa07g037940.1	0.15313526295484017	0.3708740478589218	0.4129036901851161
BcaB05g24639	Thlar.0031s0691.1	0.12584360556612745	0.30688176562852537	0.4100719549380421
BcaB05g24639	BolC06g042490.2J	0.12407442609696752	0.3028304390994601	0.4097158345968555
BcaB05g24639	Thhalv10019036m	0.15769383261061184	0.3970009423657127	0.3972127412870121
BcaB05g24639	g03850.t1	0.1467168731246305	0.3846498306006326	0.381429709446463
BcaB05g24639	KFK41528.1	0.1596483186580433	0.4239307802408829	0.3765905334057817
BcaB05g24639	BraA02g020200.3C	0.03136345476249111	0.08511146531774474	0.36849858765094246
BcaB05g24639	A02p17120.1_BnaDAR	0.03283543242000023	0.0892524690462097	0.36789382715003616
BcaB05g24639	AL2G30600.t1	0.13310797173367603	0.372491509629571	0.3573449818119263
BcaB05g24639	Sar06g55710R	0.03141820628187011	0.09171718331870575	0.3425552894782624
BcaB05g24639	Iin25007.t1	0.11337753876684038	0.3535878438983706	0.32064885918257907
BcaB05g24639	AT1G71030.1	0.1389662652680222	0.44890262213273324	0.3095688428100385
BcaB05g24639	BjuB05g06630S	0.0043923990845346535	0.014388930541011459	0.3052623731844002
BcaB05g24639	Rs098580	0.04204053862267155	0.13836747831583382	0.3038325127723363
BcaB05g24639	BniB05g068560.2N.1	0.0021929840185764002	0.014388930541011459	0.15240771455014934
BcaC03g15264	BcaC03g15264	0	0	NaN
BcaC03g15264	BjuA02g24000S	NaN	NaN	NaN
BcaC03g15264	C02p28570.1_BnaDAR	0	0	NaN
BcaC03g15264	BolC02g028050.2J	0	0	NaN
BcaC03g15264	OV09G037310.1	0.15624888115561314	0.254778949535703	0.6132723344701501
BcaC03g15264	CARHR064320.1	0.21831334305088104	0.4125008551504099	0.5292433708319891
BcaC03g15264	Sar03g38810R	0.20521543693988376	0.3937799324340906	0.521142445404406
BcaC03g15264	MIN02G3220.t1	0.4408399986765891	0.8649357930425616	0.5096794492986098
BcaC03g15264	BjuB03g18520S	0.20538421345868427	0.4164416826505981	0.4931884151255945
BcaC03g15264	BcaB03g14865	0.20960089180954716	0.4341329576611145	0.4828034548189319
BcaC03g15264	BniB03g048930.2N.1	0.19182658397271476	0.3997634515202647	0.47985022953753126
BcaC03g15264	Carub.0002s1784.1	0.1994299094342059	0.4205310655005241	0.47423347713168496
BcaC03g15264	BOERETT00009509	0.1797722292735186	0.38994873521454815	0.46101503361617185
BcaC03g15264	KFK41528.1	0.2303988997126778	0.5060655143159474	0.4552748472183681
BcaC03g15264	Rs587720	0.186865694131782	0.4118384654781476	0.4537354079222044
BcaC03g15264	C06p45150.1_BnaDAR	0.17888353154527664	0.39952146199196875	0.44774448574898484
BcaC03g15264	Rs454050	0.1935967760132692	0.4352114544360389	0.44483382512102804
BcaC03g15264	BraA02g020200.3C	0.026536126895392184	0.06055742482217233	0.4381977432712152
BcaC03g15264	Bostr.10273s0244.1	0.1804022940207458	0.4118158207617577	0.4380654771520095
BcaC03g15264	BcaB05g24639	0.07263736949243825	0.1682773447780907	0.4316526956627822
BcaC03g15264	A07p37450.1_BnaDAR	0.17471089314933877	0.4053304082286909	0.431033274589074
BcaC03g15264	BraA07g035710.3C	0.17471089314933877	0.4053304082286909	0.431033274589074
BcaC03g15264	Csa07g037940.1	0.1968898336555825	0.46190073158024214	0.4262600602124798
BcaC03g15264	BolC06g042490.2J	0.16597061388130901	0.39460969327104317	0.42059436631048436
BcaC03g15264	Csa07g037930.1	0.19402534543050814	0.46149930028744107	0.42042392114064103
BcaC03g15264	OV12G010370.2	0.2119563711383098	0.5146338834328891	0.41185856190510634
BcaC03g15264	BjuB05g06630S	0.06781032145426767	0.1682773447780907	0.402967621955825
BcaC03g15264	g03850.t1	0.18257461796185068	0.4582474400236862	0.39841928621011746
BcaC03g15264	A02p17120.1_BnaDAR	0.04895515879420461	0.12529056349737477	0.39073300835805064
BcaC03g15264	Sal06g06760L	0.1909913914697296	0.4959829363115035	0.3850765368866983
BcaC03g15264	BniB05g068560.2N.1	0.07021996208126176	0.18691184371798875	0.375684925494658
BcaC03g15264	AL2G30600.t1	0.16698350533372167	0.451387636104129	0.36993371545338655
BcaC03g15264	AT1G71030.1	0.18441103980498133	0.5252980063387541	0.35105985094117864
BcaC03g15264	Thhalv10019036m	0.17764976006601166	0.5077744533113824	0.3498595860967262
BcaC03g15264	Rs098580	0.076307575673661	0.2302831202435967	0.3313641729056901
BcaC03g15264	Thlar.0031s0691.1	0.13963490348426036	0.4228994857477669	0.3301846140516327
BcaC03g15264	Iin25007.t1	0.1456070810672449	0.48690293133936835	0.299047452161995
BcaC03g15264	Sar06g55710R	0.06453114442709236	0.2222631430411708	0.29033668625454
BjuA02g24000S	AT1G71030.1	NaN	NaN	NaN
BjuA02g24000S	g03850.t1	NaN	NaN	NaN
BjuA02g24000S	AL2G30600.t1	NaN	NaN	NaN
BjuA02g24000S	KFK41528.1	NaN	NaN	NaN
BjuA02g24000S	BOERETT00009509	NaN	NaN	NaN
BjuA02g24000S	Bostr.10273s0244.1	NaN	NaN	NaN
BjuA02g24000S	BcaC03g15264	NaN	NaN	NaN
BjuA02g24000S	BcaB03g14865	NaN	NaN	NaN
BjuA02g24000S	BcaB05g24639	NaN	NaN	NaN
BjuA02g24000S	BjuA02g24000S	NaN	NaN	NaN
BjuA02g24000S	BjuB05g06630S	NaN	NaN	NaN
BjuA02g24000S	BjuB03g18520S	NaN	NaN	NaN
BjuA02g24000S	A02p17120.1_BnaDAR	NaN	NaN	NaN
BjuA02g24000S	A07p37450.1_BnaDAR	NaN	NaN	NaN
BjuA02g24000S	C02p28570.1_BnaDAR	NaN	NaN	NaN
BjuA02g24000S	C06p45150.1_BnaDAR	NaN	NaN	NaN
BjuA02g24000S	BniB03g048930.2N.1	NaN	NaN	NaN
BjuA02g24000S	BniB05g068560.2N.1	NaN	NaN	NaN
BjuA02g24000S	BolC02g028050.2J	NaN	NaN	NaN
BjuA02g24000S	BolC06g042490.2J	NaN	NaN	NaN
BjuA02g24000S	BraA02g020200.3C	NaN	NaN	NaN
BjuA02g24000S	BraA07g035710.3C	NaN	NaN	NaN
BjuA02g24000S	Csa07g037930.1	NaN	NaN	NaN
BjuA02g24000S	Csa07g037940.1	NaN	NaN	NaN
BjuA02g24000S	Carub.0002s1784.1	NaN	NaN	NaN
BjuA02g24000S	CARHR064320.1	NaN	NaN	NaN
BjuA02g24000S	Thhalv10019036m	NaN	NaN	NaN
BjuA02g24000S	Iin25007.t1	NaN	NaN	NaN
BjuA02g24000S	MIN02G3220.t1	NaN	NaN	NaN
BjuA02g24000S	OV09G037310.1	NaN	NaN	NaN
BjuA02g24000S	OV12G010370.2	NaN	NaN	NaN
BjuA02g24000S	Rs098580	NaN	NaN	NaN
BjuA02g24000S	Rs454050	NaN	NaN	NaN
BjuA02g24000S	Rs587720	NaN	NaN	NaN
BjuA02g24000S	Sal06g06760L	NaN	NaN	NaN
BjuA02g24000S	Sar03g38810R	NaN	NaN	NaN
BjuA02g24000S	Sar06g55710R	NaN	NaN	NaN
BjuA02g24000S	Thlar.0031s0691.1	NaN	NaN	NaN
BjuB03g18520S	BjuA02g24000S	NaN	NaN	NaN
BjuB03g18520S	BjuB03g18520S	0	0	NaN
BjuB03g18520S	Sar03g38810R	0.033681992833220355	0.029433574769230086	1.1443391805888143
BjuB03g18520S	A07p37450.1_BnaDAR	0.06242769975965452	0.06861925531849945	0.9097694148660381
BjuB03g18520S	BraA07g035710.3C	0.06242769975965452	0.06861925531849945	0.9097694148660381
BjuB03g18520S	Sal06g06760L	0.11266855280188674	0.12557216550318617	0.8972414575348545
BjuB03g18520S	BniB03g048930.2N.1	0.01780829351262902	0.02183295466723959	0.8156611775203478
BjuB03g18520S	Rs454050	0.06872412406887508	0.08481427609817485	0.8102895789539608
BjuB03g18520S	Rs587720	0.05456951571182124	0.08427222614028322	0.6475385570209389
BjuB03g18520S	Thhalv10019036m	0.1452339643919262	0.23343074966119168	0.622171520259105
BjuB03g18520S	Carub.0002s1784.1	0.16603889029870936	0.2770008288154167	0.5994165830072359
BjuB03g18520S	BcaB03g14865	0.08864365297655856	0.15018360080813958	0.5902352354023083
BjuB03g18520S	OV09G037310.1	0.14467774959336857	0.2669887881335962	0.541886985609952
BjuB03g18520S	BjuB05g06630S	0.1650120609297116	0.3082109339805337	0.5353867846237201
BjuB03g18520S	CARHR064320.1	0.16840726233981723	0.323301875099634	0.5208978830943003
BjuB03g18520S	C06p45150.1_BnaDAR	0.05278415482112145	0.10165174744643934	0.5192646083033015
BjuB03g18520S	BcaB05g24639	0.16779973643273485	0.330531242106348	0.5076667953183848
BjuB03g18520S	Bostr.10273s0244.1	0.13010088268843784	0.25718828348302486	0.5058585131737732
BjuB03g18520S	Rs098580	0.18181911064774495	0.36588168729517195	0.49693416468002655
BjuB03g18520S	A02p17120.1_BnaDAR	0.16849404490870806	0.3414529107321409	0.4934620254002941
BjuB03g18520S	BcaC03g15264	0.20538421345868427	0.4164416826505981	0.4931884151255945
BjuB03g18520S	C02p28570.1_BnaDAR	0.20538421345868427	0.4164416826505981	0.4931884151255945
BjuB03g18520S	BolC02g028050.2J	0.20538421345868427	0.4164416826505981	0.4931884151255945
BjuB03g18520S	MIN02G3220.t1	0.35040158168189206	0.716230736976953	0.4892300254536093
BjuB03g18520S	BOERETT00009509	0.11955357636505465	0.24719646209536733	0.48363789413349856
BjuB03g18520S	Csa07g037930.1	0.14716867962053443	0.30842160961868603	0.47716721212396546
BjuB03g18520S	Csa07g037940.1	0.14713859132597162	0.3086525791325359	0.476712657770438
BjuB03g18520S	BniB05g068560.2N.1	0.16779973643273485	0.35353624051879806	0.4746323493922335
BjuB03g18520S	BraA02g020200.3C	0.1641256738061006	0.34617518855717117	0.4741116036945412
BjuB03g18520S	Thlar.0031s0691.1	0.11510792533387856	0.24437537881211813	0.47102914333434714
BjuB03g18520S	BolC06g042490.2J	0.04657407886116556	0.10250467949195602	0.4543605139980017
BjuB03g18520S	OV12G010370.2	0.11118459130004676	0.25645895706320365	0.4335375631768073
BjuB03g18520S	g03850.t1	0.13615773699428255	0.3198600323920906	0.4256791196324828
BjuB03g18520S	Sar06g55710R	0.16616790911867632	0.3923785946912178	0.4234887207581803
BjuB03g18520S	AT1G71030.1	0.14299613453910134	0.3498193559233889	0.4087713618980471
BjuB03g18520S	KFK41528.1	0.13456068970939047	0.33027228596958136	0.40742349699236874
BjuB03g18520S	Iin25007.t1	0.07886749712914132	0.19489830897472926	0.4046597302153472
BjuB03g18520S	AL2G30600.t1	0.12032949510931104	0.3423546894851201	0.35147611177834026
BjuB05g06630S	BjuA02g24000S	NaN	NaN	NaN
BjuB05g06630S	BjuB05g06630S	0	0	NaN
BjuB05g06630S	OV09G037310.1	0.13215602459958314	0.20298029903030462	0.6510780860552997
BjuB05g06630S	Carub.0002s1784.1	0.1905840632851055	0.3091773361735032	0.6164231364557528
BjuB05g06630S	Sar03g38810R	0.16206637078438763	0.2875997477643139	0.5635136054333397
BjuB05g06630S	BjuB03g18520S	0.1650120609297116	0.3082109339805337	0.5353867846237201
BjuB05g06630S	BniB03g048930.2N.1	0.15687299407614974	0.296190940377648	0.5296346805075614
BjuB05g06630S	MIN02G3220.t1	0.36380441168837946	0.6910940265244487	0.5264181105977324
BjuB05g06630S	CARHR064320.1	0.18664043231902638	0.3569027435110574	0.5229447957808819
BjuB05g06630S	BcaB03g14865	0.17636803422754466	0.3508789932204161	0.502646318632
BjuB05g06630S	BOERETT00009509	0.13575106844177376	0.27008796609727914	0.5026179818499559
BjuB05g06630S	OV12G010370.2	0.16655885629543554	0.336298256962051	0.4952712446387451
BjuB05g06630S	Rs587720	0.14689882968681783	0.30455684636253344	0.4823363238794336
BjuB05g06630S	Bostr.10273s0244.1	0.13631635874808481	0.2886065873868779	0.47232587441031754
BjuB05g06630S	C06p45150.1_BnaDAR	0.14026660418927295	0.29832335205574156	0.47018311916481886
BjuB05g06630S	Rs454050	0.14930878661539027	0.3180483962583229	0.46945304039238045
BjuB05g06630S	A07p37450.1_BnaDAR	0.15527890965372834	0.33854669098903406	0.4586632029989565
BjuB05g06630S	BraA07g035710.3C	0.15527890965372834	0.33854669098903406	0.4586632029989565
BjuB05g06630S	Sal06g06760L	0.16486614678687694	0.3716335415947115	0.4436255836311817
BjuB05g06630S	Csa07g037930.1	0.15316715578663287	0.34669552767825806	0.44179155356389754
BjuB05g06630S	Csa07g037940.1	0.15313526295484017	0.34696764146108516	0.4413531541730682
BjuB05g06630S	Thlar.0031s0691.1	0.1229236570323843	0.28293560122441086	0.4344580763270126
BjuB05g06630S	BolC06g042490.2J	0.12122924762755008	0.29076179115822054	0.4169366516303448
BjuB05g06630S	Thhalv10019036m	0.15494237736939942	0.3726744855508475	0.4157579425926629
BjuB05g06630S	BcaC03g15264	0.06781032145426767	0.1682773447780907	0.402967621955825
BjuB05g06630S	C02p28570.1_BnaDAR	0.06781032145426767	0.1682773447780907	0.402967621955825
BjuB05g06630S	BolC02g028050.2J	0.06781032145426767	0.1682773447780907	0.402967621955825
BjuB05g06630S	g03850.t1	0.14397526623349483	0.3605271482331619	0.3993465317080156
BjuB05g06630S	KFK41528.1	0.1568517644973604	0.3987447830016249	0.39336380357538425
BjuB05g06630S	AL2G30600.t1	0.1304155748552578	0.34875065505209674	0.3739507667326852
BjuB05g06630S	AT1G71030.1	0.13622861964279462	0.4228319306830004	0.32218148573298266
BjuB05g06630S	A02p17120.1_BnaDAR	0.028220033239216555	0.0892524690462097	0.31618210163582
BjuB05g06630S	BraA02g020200.3C	0.026633443026497672	0.08511146531774474	0.31292426851150584
BjuB05g06630S	Rs098580	0.03738032945414646	0.12119934671915666	0.3084202222703743
BjuB05g06630S	BcaB05g24639	0.0043923990845346535	0.014388930541011459	0.3052623731844002
BjuB05g06630S	Iin25007.t1	0.11077788278447567	0.3652612313042043	0.303283987706364
BjuB05g06630S	Sar06g55710R	0.02684850440683429	0.09171718331870575	0.2927314537510282
BjuB05g06630S	BniB05g068560.2N.1	0.0021929840185764002	0.02905932493188172	0.07546575922589385
BniB03g048930.2N.1	BjuA02g24000S	NaN	NaN	NaN
BniB03g048930.2N.1	BniB03g048930.2N.1	0	0	NaN
BniB03g048930.2N.1	Sar03g38810R	0.03141820628187011	0.021899366019196766	1.4346628233132055
BniB03g048930.2N.1	A07p37450.1_BnaDAR	0.06245177984198372	0.06060077272522958	1.0305442824161137
BniB03g048930.2N.1	BraA07g035710.3C	0.06245177984198372	0.06060077272522958	1.0305442824161137
BniB03g048930.2N.1	Sal06g06760L	0.10394393713650793	0.11544156170419263	0.9004030749588592
BniB03g048930.2N.1	Rs454050	0.0687898300796372	0.07645059686654226	0.8997945457472587
BniB03g048930.2N.1	BjuB03g18520S	0.01780829351262902	0.02183295466723959	0.8156611775203478
BniB03g048930.2N.1	Rs587720	0.05226418337988267	0.0759662084848747	0.6879925222316283
BniB03g048930.2N.1	Thhalv10019036m	0.1413810409885901	0.2277618103486666	0.6207407676122636
BniB03g048930.2N.1	BcaB03g14865	0.08086382876148229	0.14107226721587895	0.5732085430918795
BniB03g048930.2N.1	C06p45150.1_BnaDAR	0.052804360506951434	0.09320314886481026	0.5665512501465304
BniB03g048930.2N.1	Carub.0002s1784.1	0.1648239359214348	0.2917979738648636	0.56485634131842
BniB03g048930.2N.1	OV09G037310.1	0.14749096935544595	0.2660240577101206	0.5544271846126149
BniB03g048930.2N.1	CARHR064320.1	0.1790591456593443	0.3280370333073523	0.5458503994321151
BniB03g048930.2N.1	MIN02G3220.t1	0.38774099190634315	0.7229295284028474	0.5363468729282244
BniB03g048930.2N.1	Bostr.10273s0244.1	0.13423140507495784	0.2512873209560026	0.5341750016048766
BniB03g048930.2N.1	BjuB05g06630S	0.15687299407614974	0.296190940377648	0.5296346805075614
BniB03g048930.2N.1	BOERETT00009509	0.12361645565941914	0.24140249912269524	0.5120761222798685
BniB03g048930.2N.1	BcaB05g24639	0.15963309839496154	0.318083647085018	0.5018588659236999
BniB03g048930.2N.1	BolC06g042490.2J	0.04659312034701053	0.09327458885229814	0.49952640821383315
BniB03g048930.2N.1	Csa07g037930.1	0.14867330110905044	0.30184047345785786	0.49255588359593466
BniB03g048930.2N.1	Csa07g037940.1	0.14864284551936208	0.30206477830505885	0.4920893006904826
BniB03g048930.2N.1	A02p17120.1_BnaDAR	0.16035069410128286	0.3286375520483491	0.48792565883551886
BniB03g048930.2N.1	BcaC03g15264	0.19182658397271476	0.3997634515202647	0.47985022953753126
BniB03g048930.2N.1	C02p28570.1_BnaDAR	0.19182658397271476	0.3997634515202647	0.47985022953753126
BniB03g048930.2N.1	BolC02g028050.2J	0.19182658397271476	0.3997634515202647	0.47985022953753126
BniB03g048930.2N.1	BraA02g020200.3C	0.1585835393025395	0.33270865684465617	0.4766438625508418
BniB03g048930.2N.1	OV12G010370.2	0.11468347994732307	0.24247796968844454	0.4729645340344847
BniB03g048930.2N.1	Thlar.0031s0691.1	0.10399498535126972	0.22161377442319607	0.46926228129069164
BniB03g048930.2N.1	BniB05g068560.2N.1	0.15963309839496154	0.3406346725902728	0.46863432069633665
BniB03g048930.2N.1	Rs098580	0.1777509807175849	0.382412051823826	0.4648153212479645
BniB03g048930.2N.1	KFK41528.1	0.137385943085119	0.2962664460092633	0.4637242756840017
BniB03g048930.2N.1	Sar06g55710R	0.15798711359350542	0.35461578758147205	0.4455162999679147
BniB03g048930.2N.1	g03850.t1	0.14031047831790586	0.32419747594716647	0.4327932471034162
BniB03g048930.2N.1	Iin25007.t1	0.07649937596634107	0.18505593718420582	0.4133851479198591
BniB03g048930.2N.1	AT1G71030.1	0.14723361798865217	0.36575187979543566	0.4025505434749909
BniB03g048930.2N.1	AL2G30600.t1	0.12438067594222263	0.34675556737512486	0.3586984251868289
BniB05g068560.2N.1	BjuA02g24000S	NaN	NaN	NaN
BniB05g068560.2N.1	BniB05g068560.2N.1	0	0	NaN
BniB05g068560.2N.1	OV09G037310.1	0.13480425451008093	0.22238839008452066	0.6061658814960952
BniB05g068560.2N.1	Carub.0002s1784.1	0.19349904671166474	0.3550222867603582	0.5450335202259501
BniB05g068560.2N.1	MIN02G3220.t1	0.36780842520240703	0.6910940265244487	0.5322118425073598
BniB05g068560.2N.1	Sar03g38810R	0.16484051280832215	0.33179786733941397	0.49681004320530453
BniB05g068560.2N.1	BjuB03g18520S	0.16779973643273485	0.35353624051879806	0.4746323493922335
BniB05g068560.2N.1	BniB03g048930.2N.1	0.15963309839496154	0.3406346725902728	0.46863432069633665
BniB05g068560.2N.1	CARHR064320.1	0.18973295452556804	0.410516929233893	0.46218058504833853
BniB05g068560.2N.1	OV12G010370.2	0.17040091379036218	0.3692404229951676	0.4614904088997652
BniB05g068560.2N.1	BcaB03g14865	0.1793378450705405	0.40243830147449877	0.44562817309749675
BniB05g068560.2N.1	BOERETT00009509	0.13846989930229875	0.3130206992926104	0.442366589862026
BniB05g068560.2N.1	Rs587720	0.1496158137902648	0.3498821529007976	0.42761773514262535
BniB05g068560.2N.1	A07p37450.1_BnaDAR	0.15944205348643675	0.38054366584285915	0.41898490974298963
BniB05g068560.2N.1	BraA07g035710.3C	0.15944205348643675	0.38054366584285915	0.41898490974298963
BniB05g068560.2N.1	Bostr.10273s0244.1	0.13903930251509028	0.33253496940528093	0.41811934174548265
BniB05g068560.2N.1	Rs454050	0.15202946674521647	0.3645148667599277	0.4170734326875733
BniB05g068560.2N.1	C06p45150.1_BnaDAR	0.14298543504979802	0.3438637380982241	0.41582004499978553
BniB05g068560.2N.1	Sal06g06760L	0.16486614678687694	0.3995005242607799	0.4126806769326243
BniB05g068560.2N.1	Csa07g037930.1	0.15593532501908566	0.3952463477120416	0.3945269220620174
BniB05g068560.2N.1	Csa07g037940.1	0.15590279377043065	0.3955676363812718	0.3941242392746261
BniB05g068560.2N.1	BolC06g042490.2J	0.12407442609696752	0.31509647059039997	0.3937664736913359
BniB05g068560.2N.1	Thlar.0031s0691.1	0.12584360556612745	0.33161777610509635	0.3794838957192846
BniB05g068560.2N.1	BcaC03g15264	0.07021996208126176	0.18691184371798875	0.375684925494658
BniB05g068560.2N.1	C02p28570.1_BnaDAR	0.07021996208126176	0.18691184371798875	0.375684925494658
BniB05g068560.2N.1	BolC02g028050.2J	0.07021996208126176	0.18691184371798875	0.375684925494658
BniB05g068560.2N.1	Thhalv10019036m	0.15769383261061184	0.42214296139469537	0.3735555179923306
BniB05g068560.2N.1	g03850.t1	0.1467168731246305	0.4095742426089569	0.35821801730024605
BniB05g068560.2N.1	KFK41528.1	0.1596483186580433	0.44999203414475497	0.35478032174828916
BniB05g068560.2N.1	AL2G30600.t1	0.13310797173367603	0.3970085036499213	0.3352773819954484
BniB05g068560.2N.1	AT1G71030.1	0.1389662652680222	0.44890262213273324	0.3095688428100385
BniB05g068560.2N.1	Iin25007.t1	0.11337753876684038	0.377119185824186	0.30064113158034156
BniB05g068560.2N.1	A02p17120.1_BnaDAR	0.030524182516944158	0.10591982163474237	0.28818196675410596
BniB05g068560.2N.1	BraA02g020200.3C	0.028994720065503632	0.10247837731500989	0.2829350037069411
BniB05g068560.2N.1	Sar06g55710R	0.02912987498719792	0.10815619759944044	0.269331537477688
BniB05g068560.2N.1	Rs098580	0.03970681445264945	0.1559378279871889	0.2546323426789783
BniB05g068560.2N.1	BcaB05g24639	0.0021929840185764002	0.014388930541011459	0.15240771455014934
BniB05g068560.2N.1	BjuB05g06630S	0.0021929840185764002	0.02905932493188172	0.07546575922589385
BOERETT00009509	BOERETT00009509	0	0	NaN
BOERETT00009509	BjuA02g24000S	NaN	NaN	NaN
BOERETT00009509	Carub.0002s1784.1	0.07993465249982731	0.05962169526457556	1.3406974113216934
BOERETT00009509	Bostr.10273s0244.1	0.00901250048813063	0.007100644753799413	1.2692510047497054
BOERETT00009509	Csa07g037940.1	0.050681338145903254	0.06767267596524239	0.7489187832905245
BOERETT00009509	Csa07g037930.1	0.04831106332660407	0.0676302701747989	0.7143408299528906
BOERETT00009509	Sar03g38810R	0.12512160652436902	0.21715505175365096	0.576185566552289
BOERETT00009509	OV09G037310.1	0.12632797805500828	0.23294426228374226	0.5423098934333572
BOERETT00009509	KFK41528.1	0.0952512424072099	0.1802648282746047	0.5283961564710219
BOERETT00009509	BcaB03g14865	0.15271810312336714	0.2955598394122794	0.5167078972131227
BOERETT00009509	BniB03g048930.2N.1	0.12361645565941914	0.24140249912269524	0.5120761222798685
BOERETT00009509	C06p45150.1_BnaDAR	0.11927911982112946	0.23725299615911782	0.502750741833131
BOERETT00009509	BjuB05g06630S	0.13575106844177376	0.27008796609727914	0.5026179818499559
BOERETT00009509	MIN02G3220.t1	0.2909196397834201	0.5827343215344492	0.4992320325622386
BOERETT00009509	BolC06g042490.2J	0.11189540563467149	0.22974331744579574	0.4870453116055113
BOERETT00009509	A07p37450.1_BnaDAR	0.12285549642322213	0.2536854671490119	0.4842827529850507
BOERETT00009509	BraA07g035710.3C	0.12285549642322213	0.2536854671490119	0.4842827529850507
BOERETT00009509	BjuB03g18520S	0.11955357636505465	0.24719646209536733	0.48363789413349856
BOERETT00009509	BcaB05g24639	0.13846989930229875	0.291247171366445	0.47543774812520656
BOERETT00009509	BcaC03g15264	0.1797722292735186	0.38994873521454815	0.46101503361617185
BOERETT00009509	C02p28570.1_BnaDAR	0.1797722292735186	0.38994873521454815	0.46101503361617185
BOERETT00009509	BolC02g028050.2J	0.1797722292735186	0.38994873521454815	0.46101503361617185
BOERETT00009509	Rs454050	0.11772362929561664	0.2561612922398052	0.4595683768858011
BOERETT00009509	A02p17120.1_BnaDAR	0.14757157808606625	0.322463300415929	0.4576383665853484
BOERETT00009509	BraA02g020200.3C	0.1430970137286777	0.31357571077690927	0.4563395977773382
BOERETT00009509	Rs098580	0.15227761115397248	0.3349330296729878	0.45465092320888406
BOERETT00009509	BniB05g068560.2N.1	0.13846989930229875	0.3130206992926104	0.442366589862026
BOERETT00009509	Sal06g06760L	0.14016174036139764	0.3193133806723585	0.4389472814019498
BOERETT00009509	Rs587720	0.10889085814780275	0.2493046635778966	0.4367782639323921
BOERETT00009509	Thlar.0031s0691.1	0.07237639099443291	0.16960804023651418	0.42672735852325067
BOERETT00009509	Thhalv10019036m	0.10500776904167375	0.2626136025930842	0.39985654971719686
BOERETT00009509	Sar06g55710R	0.13631507157036998	0.35124841314324273	0.388087366290191
BOERETT00009509	OV12G010370.2	0.11204337586491614	0.30317042163721375	0.36957225332157195
BOERETT00009509	CARHR064320.1	0.09267787927753743	0.2951485555353168	0.31400417701332034
BOERETT00009509	g03850.t1	0.0483667170532649	0.15890310940626556	0.3043786697062443
BOERETT00009509	Iin25007.t1	0.07637193124518205	0.2871551737032799	0.2659604918840775
BOERETT00009509	AT1G71030.1	0.0392926359125994	0.18406363858771851	0.21347310209709808
BOERETT00009509	AL2G30600.t1	0.034226471029964504	0.17681440840880616	0.19357286172533364
BolC02g028050.2J	BcaC03g15264	0	0	NaN
BolC02g028050.2J	BjuA02g24000S	NaN	NaN	NaN
BolC02g028050.2J	C02p28570.1_BnaDAR	0	0	NaN
BolC02g028050.2J	BolC02g028050.2J	0	0	NaN
BolC02g028050.2J	OV09G037310.1	0.15624888115561314	0.254778949535703	0.6132723344701501
BolC02g028050.2J	CARHR064320.1	0.21831334305088104	0.4125008551504099	0.5292433708319891
BolC02g028050.2J	Sar03g38810R	0.20521543693988376	0.3937799324340906	0.521142445404406
BolC02g028050.2J	MIN02G3220.t1	0.4408399986765891	0.8649357930425616	0.5096794492986098
BolC02g028050.2J	BjuB03g18520S	0.20538421345868427	0.4164416826505981	0.4931884151255945
BolC02g028050.2J	BcaB03g14865	0.20960089180954716	0.4341329576611145	0.4828034548189319
BolC02g028050.2J	BniB03g048930.2N.1	0.19182658397271476	0.3997634515202647	0.47985022953753126
BolC02g028050.2J	Carub.0002s1784.1	0.1994299094342059	0.4205310655005241	0.47423347713168496
BolC02g028050.2J	BOERETT00009509	0.1797722292735186	0.38994873521454815	0.46101503361617185
BolC02g028050.2J	KFK41528.1	0.2303988997126778	0.5060655143159474	0.4552748472183681
BolC02g028050.2J	Rs587720	0.186865694131782	0.4118384654781476	0.4537354079222044
BolC02g028050.2J	C06p45150.1_BnaDAR	0.17888353154527664	0.39952146199196875	0.44774448574898484
BolC02g028050.2J	Rs454050	0.1935967760132692	0.4352114544360389	0.44483382512102804
BolC02g028050.2J	BraA02g020200.3C	0.026536126895392184	0.06055742482217233	0.4381977432712152
BolC02g028050.2J	Bostr.10273s0244.1	0.1804022940207458	0.4118158207617577	0.4380654771520095
BolC02g028050.2J	BcaB05g24639	0.07263736949243825	0.1682773447780907	0.4316526956627822
BolC02g028050.2J	A07p37450.1_BnaDAR	0.17471089314933877	0.4053304082286909	0.431033274589074
BolC02g028050.2J	BraA07g035710.3C	0.17471089314933877	0.4053304082286909	0.431033274589074
BolC02g028050.2J	Csa07g037940.1	0.1968898336555825	0.46190073158024214	0.4262600602124798
BolC02g028050.2J	BolC06g042490.2J	0.16597061388130901	0.39460969327104317	0.42059436631048436
BolC02g028050.2J	Csa07g037930.1	0.19402534543050814	0.46149930028744107	0.42042392114064103
BolC02g028050.2J	OV12G010370.2	0.2119563711383098	0.5146338834328891	0.41185856190510634
BolC02g028050.2J	BjuB05g06630S	0.06781032145426767	0.1682773447780907	0.402967621955825
BolC02g028050.2J	g03850.t1	0.18257461796185068	0.4582474400236862	0.39841928621011746
BolC02g028050.2J	A02p17120.1_BnaDAR	0.04895515879420461	0.12529056349737477	0.39073300835805064
BolC02g028050.2J	Sal06g06760L	0.1909913914697296	0.4959829363115035	0.3850765368866983
BolC02g028050.2J	BniB05g068560.2N.1	0.07021996208126176	0.18691184371798875	0.375684925494658
BolC02g028050.2J	AL2G30600.t1	0.16698350533372167	0.451387636104129	0.36993371545338655
BolC02g028050.2J	AT1G71030.1	0.18441103980498133	0.5252980063387541	0.35105985094117864
BolC02g028050.2J	Thhalv10019036m	0.17764976006601166	0.5077744533113824	0.3498595860967262
BolC02g028050.2J	Rs098580	0.076307575673661	0.2302831202435967	0.3313641729056901
BolC02g028050.2J	Thlar.0031s0691.1	0.13963490348426036	0.4228994857477669	0.3301846140516327
BolC02g028050.2J	Iin25007.t1	0.1456070810672449	0.48690293133936835	0.299047452161995
BolC02g028050.2J	Sar06g55710R	0.06453114442709236	0.2222631430411708	0.29033668625454
BolC06g042490.2J	C06p45150.1_BnaDAR	0.00476003184477974	0	NaN
BolC06g042490.2J	BjuA02g24000S	NaN	NaN	NaN
BolC06g042490.2J	BolC06g042490.2J	0	0	NaN
BolC06g042490.2J	BcaB03g14865	0.08090411381769713	0.12086755920143359	0.6693616910296435
BolC06g042490.2J	Carub.0002s1784.1	0.1644908837206204	0.28603163173011514	0.5750793460347966
BolC06g042490.2J	CARHR064320.1	0.16713158562450375	0.29736024127526195	0.5620508811391249
BolC06g042490.2J	Sar03g38810R	0.04152464578773804	0.07558839315407904	0.5493521432992283
BolC06g042490.2J	OV09G037310.1	0.13458238212139495	0.2574149254124914	0.5228227613676055
BolC06g042490.2J	MIN02G3220.t1	0.32556494282640164	0.6228834460615768	0.5226739366488431
BolC06g042490.2J	A07p37450.1_BnaDAR	0.04404037141694801	0.08447738609433976	0.5213273451402263
BolC06g042490.2J	BraA07g035710.3C	0.04404037141694801	0.08447738609433976	0.5213273451402263
BolC06g042490.2J	Bostr.10273s0244.1	0.12320570480297373	0.24057383056189138	0.5121326144045295
BolC06g042490.2J	Csa07g037940.1	0.1322528238590357	0.26418793765704013	0.5006012955471186
BolC06g042490.2J	BniB03g048930.2N.1	0.04659312034701053	0.09327458885229814	0.49952640821383315
BolC06g042490.2J	Thhalv10019036m	0.1188863329676784	0.23931549842091335	0.4967765721490319
BolC06g042490.2J	Csa07g037930.1	0.1353002449620455	0.2744507020136471	0.49298560349580633
BolC06g042490.2J	OV12G010370.2	0.11615541483414207	0.23768378307503957	0.4886972654649747
BolC06g042490.2J	BOERETT00009509	0.11189540563467149	0.22974331744579574	0.4870453116055113
BolC06g042490.2J	Sal06g06760L	0.08574426728828007	0.1783818698104777	0.480678150640417
BolC06g042490.2J	KFK41528.1	0.13309738696453446	0.28088472838013434	0.47385056400933123
BolC06g042490.2J	Rs454050	0.04263376206255055	0.09004376212013927	0.4734782405655954
BolC06g042490.2J	BjuB03g18520S	0.04657407886116556	0.10250467949195602	0.4543605139980017
BolC06g042490.2J	AT1G71030.1	0.14275066921456522	0.3358896648436103	0.424992740640084
BolC06g042490.2J	BcaC03g15264	0.16597061388130901	0.39460969327104317	0.42059436631048436
BolC06g042490.2J	C02p28570.1_BnaDAR	0.16597061388130901	0.39460969327104317	0.42059436631048436
BolC06g042490.2J	BolC02g028050.2J	0.16597061388130901	0.39460969327104317	0.42059436631048436
BolC06g042490.2J	BjuB05g06630S	0.12122924762755008	0.29076179115822054	0.4169366516303448
BolC06g042490.2J	BcaB05g24639	0.12407442609696752	0.3028304390994601	0.4097158345968555
BolC06g042490.2J	g03850.t1	0.13194115121136527	0.32339576555548794	0.40798663824411435
BolC06g042490.2J	BniB05g068560.2N.1	0.12407442609696752	0.31509647059039997	0.3937664736913359
BolC06g042490.2J	A02p17120.1_BnaDAR	0.13376455561838152	0.35028756639919734	0.38187069268093793
BolC06g042490.2J	BraA02g020200.3C	0.12104478848725027	0.32159233550593025	0.37639201909716585
BolC06g042490.2J	AL2G30600.t1	0.12049246636522633	0.32393722064650077	0.3719624010008864
BolC06g042490.2J	Iin25007.t1	0.06195471115482783	0.16897686198886253	0.36664612199338475
BolC06g042490.2J	Rs098580	0.13840330185085456	0.38029966563156414	0.36393222071601883
BolC06g042490.2J	Sar06g55710R	0.11938739932752737	0.34281200567870596	0.3482590963848009
BolC06g042490.2J	Thlar.0031s0691.1	0.08548674038513505	0.26001650372722174	0.3287742860923072
BolC06g042490.2J	Rs587720	0.026551445288186964	0.10331492798555861	0.2569952455650778
Bostr.10273s0244.1	Bostr.10273s0244.1	0	0	NaN
Bostr.10273s0244.1	BjuA02g24000S	NaN	NaN	NaN
Bostr.10273s0244.1	BOERETT00009509	0.00901250048813063	0.007100644753799413	1.2692510047497054
Bostr.10273s0244.1	Carub.0002s1784.1	0.08491289106377008	0.0674190364511123	1.2594794517026824
Bostr.10273s0244.1	Csa07g037940.1	0.05306844976920007	0.07558309867048968	0.7021205891618184
Bostr.10273s0244.1	Csa07g037930.1	0.05069107325721231	0.07553548170137316	0.6710895610306381
Bostr.10273s0244.1	Sar03g38810R	0.13573812115723094	0.22678085233230677	0.5985431299038024
Bostr.10273s0244.1	OV09G037310.1	0.13827249063324787	0.23788255172987666	0.58126369348123
Bostr.10273s0244.1	KFK41528.1	0.10041144336960492	0.1802648282746047	0.5570218235619658
Bostr.10273s0244.1	BcaB03g14865	0.16429017454701347	0.306966903409926	0.5352048469134768
Bostr.10273s0244.1	BniB03g048930.2N.1	0.13423140507495784	0.2512873209560026	0.5341750016048766
Bostr.10273s0244.1	A07p37450.1_BnaDAR	0.13353975486392822	0.2536854671490119	0.5263989158097436
Bostr.10273s0244.1	BraA07g035710.3C	0.13353975486392822	0.2536854671490119	0.5263989158097436
Bostr.10273s0244.1	C06p45150.1_BnaDAR	0.12990817282991157	0.2472865906187499	0.5253344813597086
Bostr.10273s0244.1	BolC06g042490.2J	0.12320570480297373	0.24057383056189138	0.5121326144045295
Bostr.10273s0244.1	MIN02G3220.t1	0.29551759022184854	0.578434261976875	0.5108922649427411
Bostr.10273s0244.1	BjuB03g18520S	0.13010088268843784	0.25718828348302486	0.5058585131737732
Bostr.10273s0244.1	Rs454050	0.12820186128647892	0.2664091032538352	0.4812217740334792
Bostr.10273s0244.1	BjuB05g06630S	0.13631635874808481	0.2886065873868779	0.47232587441031754
Bostr.10273s0244.1	Sal06g06760L	0.15280581891104392	0.3319231347975658	0.46036507519802
Bostr.10273s0244.1	Rs587720	0.11926491591805971	0.2593973305983547	0.45977695931931917
Bostr.10273s0244.1	Rs098580	0.15784909851052464	0.34637999273809394	0.4557107853220554
Bostr.10273s0244.1	BcaB05g24639	0.13903930251509028	0.3102492072333643	0.448153610947045
Bostr.10273s0244.1	BcaC03g15264	0.1804022940207458	0.4118158207617577	0.4380654771520095
Bostr.10273s0244.1	C02p28570.1_BnaDAR	0.1804022940207458	0.4118158207617577	0.4380654771520095
Bostr.10273s0244.1	BolC02g028050.2J	0.1804022940207458	0.4118158207617577	0.4380654771520095
Bostr.10273s0244.1	Thlar.0031s0691.1	0.07782353250556384	0.1796922257685276	0.43309348622467964
Bostr.10273s0244.1	A02p17120.1_BnaDAR	0.14540521622301314	0.34240002685620596	0.4246647336978084
Bostr.10273s0244.1	BraA02g020200.3C	0.14086808780176197	0.33432405140412036	0.4213519404605595
Bostr.10273s0244.1	BniB05g068560.2N.1	0.13903930251509028	0.33253496940528093	0.41811934174548265
Bostr.10273s0244.1	Thhalv10019036m	0.11016833986084054	0.2727717714239021	0.4038846809028233
Bostr.10273s0244.1	OV12G010370.2	0.12102641568234498	0.31063007699996154	0.38961589570207644
Bostr.10273s0244.1	Sar06g55710R	0.13688336116874236	0.37190235555697276	0.36806263559084346
Bostr.10273s0244.1	g03850.t1	0.05314000285490342	0.15890310940626556	0.33441764011704167
Bostr.10273s0244.1	CARHR064320.1	0.09807803761084358	0.3067804526605525	0.319701065567451
Bostr.10273s0244.1	Iin25007.t1	0.08633265038471276	0.297672436318842	0.29002567873714846
Bostr.10273s0244.1	AT1G71030.1	0.04405361202712928	0.19318922645576886	0.22803348217358
Bostr.10273s0244.1	AL2G30600.t1	0.03891032700255015	0.18593306176866325	0.20927061939614663
BraA02g020200.3C	BjuA02g24000S	NaN	NaN	NaN
BraA02g020200.3C	BraA02g020200.3C	0	0	NaN
BraA02g020200.3C	OV09G037310.1	0.1254465427007097	0.19706208581647439	0.636583857219187
BraA02g020200.3C	MIN02G3220.t1	0.4230899255020698	0.6995088950812852	0.6048385209639191
BraA02g020200.3C	Carub.0002s1784.1	0.17645193482113627	0.3324228329294665	0.5308057008784829
BraA02g020200.3C	Sal06g06760L	0.18472568992552904	0.3606971043503486	0.5121352173265666
BraA02g020200.3C	CARHR064320.1	0.1903963672675384	0.37400164421810705	0.5090789578360909
BraA02g020200.3C	Sar03g38810R	0.16347272831388862	0.3254063865824689	0.5023648430220934
BraA02g020200.3C	BniB03g048930.2N.1	0.1585835393025395	0.33270865684465617	0.4766438625508418
BraA02g020200.3C	BjuB03g18520S	0.1641256738061006	0.34617518855717117	0.4741116036945412
BraA02g020200.3C	BcaB03g14865	0.17431183384658552	0.37591751639925847	0.46369702459262513
BraA02g020200.3C	BOERETT00009509	0.1430970137286777	0.31357571077690927	0.4563395977773382
BraA02g020200.3C	BcaC03g15264	0.026536126895392184	0.06055742482217233	0.4381977432712152
BraA02g020200.3C	C02p28570.1_BnaDAR	0.026536126895392184	0.06055742482217233	0.4381977432712152
BraA02g020200.3C	BolC02g028050.2J	0.026536126895392184	0.06055742482217233	0.4381977432712152
BraA02g020200.3C	OV12G010370.2	0.16846200743727932	0.3989386628618181	0.42227546016423617
BraA02g020200.3C	Bostr.10273s0244.1	0.14086808780176197	0.33432405140412036	0.4213519404605595
BraA02g020200.3C	Rs587720	0.14617161544346044	0.3515356038118982	0.415808850820342
BraA02g020200.3C	A07p37450.1_BnaDAR	0.15742422071198842	0.37865750994773073	0.41574303051250455
BraA02g020200.3C	BraA07g035710.3C	0.15742422071198842	0.37865750994773073	0.41574303051250455
BraA02g020200.3C	Rs454050	0.1498664302924266	0.3625435596564928	0.4133749622650141
BraA02g020200.3C	Csa07g037940.1	0.15848182025040508	0.3863943321992488	0.41015565458315795
BraA02g020200.3C	C06p45150.1_BnaDAR	0.14194962289392662	0.3469097085087931	0.40918319497053984
BraA02g020200.3C	Csa07g037930.1	0.15565133866511088	0.3860642477866222	0.4031747035823411
BraA02g020200.3C	Thhalv10019036m	0.1551022944240169	0.3989024465781656	0.38882262005285634
BraA02g020200.3C	BolC06g042490.2J	0.12104478848725027	0.32159233550593025	0.37639201909716585
BraA02g020200.3C	BcaB05g24639	0.03136345476249111	0.08511146531774474	0.36849858765094246
BraA02g020200.3C	g03850.t1	0.140507159043089	0.38798936480740465	0.3621417796151083
BraA02g020200.3C	KFK41528.1	0.16966068969029754	0.47913275128553046	0.35409954597153254
BraA02g020200.3C	Thlar.0031s0691.1	0.11598623704908392	0.3298218922637026	0.35166324543535576
BraA02g020200.3C	AL2G30600.t1	0.1265888751336788	0.4011331842239402	0.3155781673325939
BraA02g020200.3C	BjuB05g06630S	0.026633443026497672	0.08511146531774474	0.31292426851150584
BraA02g020200.3C	AT1G71030.1	0.14030076556173177	0.47613129822333106	0.29466822719963937
BraA02g020200.3C	BniB05g068560.2N.1	0.028994720065503632	0.10247837731500989	0.2829350037069411
BraA02g020200.3C	Iin25007.t1	0.10919329644911728	0.3920783687276709	0.2784986501638925
BraA02g020200.3C	Rs098580	0.03494420835154998	0.1522056329975179	0.22958551312039702
BraA02g020200.3C	Sar06g55710R	0.0314853849996972	0.14942852284549174	0.2107053218497844
BraA02g020200.3C	A02p17120.1_BnaDAR	0.004583665909501767	0.023562147175034194	0.19453515316118958
BraA07g035710.3C	BjuA02g24000S	NaN	NaN	NaN
BraA07g035710.3C	A07p37450.1_BnaDAR	0	0	NaN
BraA07g035710.3C	BraA07g035710.3C	0	0	NaN
BraA07g035710.3C	Sar03g38810R	0.062331564946470075	0.053085955143897925	1.1741630112430013
BraA07g035710.3C	BniB03g048930.2N.1	0.06245177984198372	0.06060077272522958	1.0305442824161137
BraA07g035710.3C	BjuB03g18520S	0.06242769975965452	0.06861925531849945	0.9097694148660381
BraA07g035710.3C	Rs454050	0.06814996930091004	0.10718337172856111	0.6358259513751623
BraA07g035710.3C	Sal06g06760L	0.10943551332103435	0.17407943767639594	0.6286527276384528
BraA07g035710.3C	OV09G037310.1	0.1651825980902853	0.27151919941494707	0.6083643383090795
BraA07g035710.3C	BcaB03g14865	0.08586007193403378	0.1419717195975212	0.6047688383111821
BraA07g035710.3C	Thhalv10019036m	0.1445300373599549	0.24507840486063037	0.589729794602447
BraA07g035710.3C	MIN02G3220.t1	0.37143937391825443	0.6516536015591808	0.5699951216866276
BraA07g035710.3C	C06p45150.1_BnaDAR	0.04560675344670422	0.08558498007556584	0.532882678788223
BraA07g035710.3C	Bostr.10273s0244.1	0.13353975486392822	0.2536854671490119	0.5263989158097436
BraA07g035710.3C	BolC06g042490.2J	0.04404037141694801	0.08447738609433976	0.5213273451402263
BraA07g035710.3C	OV12G010370.2	0.12183013968009422	0.24176265104824335	0.5039245687944711
BraA07g035710.3C	Carub.0002s1784.1	0.152342251081459	0.3098689780221596	0.49163440643149686
BraA07g035710.3C	CARHR064320.1	0.16719745579014927	0.3413468162652803	0.4898169481100726
BraA07g035710.3C	BOERETT00009509	0.12285549642322213	0.2536854671490119	0.4842827529850507
BraA07g035710.3C	Rs587720	0.05150764934716453	0.1064776959527905	0.4837412087692216
BraA07g035710.3C	KFK41528.1	0.14207806253836597	0.29395897406386756	0.4833261613829728
BraA07g035710.3C	Csa07g037940.1	0.1456303272374192	0.3162335077383256	0.46051516892992955
BraA07g035710.3C	BjuB05g06630S	0.15527890965372834	0.33854669098903406	0.4586632029989565
BraA07g035710.3C	Csa07g037930.1	0.148535549324564	0.32609728797020887	0.45549458644419544
BraA07g035710.3C	BcaB05g24639	0.15944205348643675	0.35625823889592434	0.44754629108525806
BraA07g035710.3C	g03850.t1	0.1422505245035159	0.3180483962583227	0.44726062504015374
BraA07g035710.3C	BcaC03g15264	0.17471089314933877	0.4053304082286909	0.431033274589074
BraA07g035710.3C	C02p28570.1_BnaDAR	0.17471089314933877	0.4053304082286909	0.431033274589074
BraA07g035710.3C	BolC02g028050.2J	0.17471089314933877	0.4053304082286909	0.431033274589074
BraA07g035710.3C	BniB05g068560.2N.1	0.15944205348643675	0.38054366584285915	0.41898490974298963
BraA07g035710.3C	BraA02g020200.3C	0.15742422071198842	0.37865750994773073	0.41574303051250455
BraA07g035710.3C	Rs098580	0.17498163229132135	0.43750789397318673	0.3999508002066937
BraA07g035710.3C	AT1G71030.1	0.15550569148016627	0.39794103208746046	0.39077571534766703
BraA07g035710.3C	A02p17120.1_BnaDAR	0.14881198578691435	0.3813493669198984	0.39022481403036385
BraA07g035710.3C	Thlar.0031s0691.1	0.10078305301740284	0.26612546050724406	0.3787050394400707
BraA07g035710.3C	AL2G30600.t1	0.13149443934391605	0.352625582119686	0.3729010202648458
BraA07g035710.3C	Sar06g55710R	0.14855019463944694	0.4003043947591558	0.37109308961951953
BraA07g035710.3C	Iin25007.t1	0.06730450521587812	0.20822380244870975	0.32323156346382037
C02p28570.1_BnaDAR	BcaC03g15264	0	0	NaN
C02p28570.1_BnaDAR	BjuA02g24000S	NaN	NaN	NaN
C02p28570.1_BnaDAR	C02p28570.1_BnaDAR	0	0	NaN
C02p28570.1_BnaDAR	BolC02g028050.2J	0	0	NaN
C02p28570.1_BnaDAR	OV09G037310.1	0.15624888115561314	0.254778949535703	0.6132723344701501
C02p28570.1_BnaDAR	CARHR064320.1	0.21831334305088104	0.4125008551504099	0.5292433708319891
C02p28570.1_BnaDAR	Sar03g38810R	0.20521543693988376	0.3937799324340906	0.521142445404406
C02p28570.1_BnaDAR	MIN02G3220.t1	0.4408399986765891	0.8649357930425616	0.5096794492986098
C02p28570.1_BnaDAR	BjuB03g18520S	0.20538421345868427	0.4164416826505981	0.4931884151255945
C02p28570.1_BnaDAR	BcaB03g14865	0.20960089180954716	0.4341329576611145	0.4828034548189319
C02p28570.1_BnaDAR	BniB03g048930.2N.1	0.19182658397271476	0.3997634515202647	0.47985022953753126
C02p28570.1_BnaDAR	Carub.0002s1784.1	0.1994299094342059	0.4205310655005241	0.47423347713168496
C02p28570.1_BnaDAR	BOERETT00009509	0.1797722292735186	0.38994873521454815	0.46101503361617185
C02p28570.1_BnaDAR	KFK41528.1	0.2303988997126778	0.5060655143159474	0.4552748472183681
C02p28570.1_BnaDAR	Rs587720	0.186865694131782	0.4118384654781476	0.4537354079222044
C02p28570.1_BnaDAR	C06p45150.1_BnaDAR	0.17888353154527664	0.39952146199196875	0.44774448574898484
C02p28570.1_BnaDAR	Rs454050	0.1935967760132692	0.4352114544360389	0.44483382512102804
C02p28570.1_BnaDAR	BraA02g020200.3C	0.026536126895392184	0.06055742482217233	0.4381977432712152
C02p28570.1_BnaDAR	Bostr.10273s0244.1	0.1804022940207458	0.4118158207617577	0.4380654771520095
C02p28570.1_BnaDAR	BcaB05g24639	0.07263736949243825	0.1682773447780907	0.4316526956627822
C02p28570.1_BnaDAR	A07p37450.1_BnaDAR	0.17471089314933877	0.4053304082286909	0.431033274589074
C02p28570.1_BnaDAR	BraA07g035710.3C	0.17471089314933877	0.4053304082286909	0.431033274589074
C02p28570.1_BnaDAR	Csa07g037940.1	0.1968898336555825	0.46190073158024214	0.4262600602124798
C02p28570.1_BnaDAR	BolC06g042490.2J	0.16597061388130901	0.39460969327104317	0.42059436631048436
C02p28570.1_BnaDAR	Csa07g037930.1	0.19402534543050814	0.46149930028744107	0.42042392114064103
C02p28570.1_BnaDAR	OV12G010370.2	0.2119563711383098	0.5146338834328891	0.41185856190510634
C02p28570.1_BnaDAR	BjuB05g06630S	0.06781032145426767	0.1682773447780907	0.402967621955825
C02p28570.1_BnaDAR	g03850.t1	0.18257461796185068	0.4582474400236862	0.39841928621011746
C02p28570.1_BnaDAR	A02p17120.1_BnaDAR	0.04895515879420461	0.12529056349737477	0.39073300835805064
C02p28570.1_BnaDAR	Sal06g06760L	0.1909913914697296	0.4959829363115035	0.3850765368866983
C02p28570.1_BnaDAR	BniB05g068560.2N.1	0.07021996208126176	0.18691184371798875	0.375684925494658
C02p28570.1_BnaDAR	AL2G30600.t1	0.16698350533372167	0.451387636104129	0.36993371545338655
C02p28570.1_BnaDAR	AT1G71030.1	0.18441103980498133	0.5252980063387541	0.35105985094117864
C02p28570.1_BnaDAR	Thhalv10019036m	0.17764976006601166	0.5077744533113824	0.3498595860967262
C02p28570.1_BnaDAR	Rs098580	0.076307575673661	0.2302831202435967	0.3313641729056901
C02p28570.1_BnaDAR	Thlar.0031s0691.1	0.13963490348426036	0.4228994857477669	0.3301846140516327
C02p28570.1_BnaDAR	Iin25007.t1	0.1456070810672449	0.48690293133936835	0.299047452161995
C02p28570.1_BnaDAR	Sar06g55710R	0.06453114442709236	0.2222631430411708	0.29033668625454
C06p45150.1_BnaDAR	BolC06g042490.2J	0.00476003184477974	0	NaN
C06p45150.1_BnaDAR	BjuA02g24000S	NaN	NaN	NaN
C06p45150.1_BnaDAR	C06p45150.1_BnaDAR	0	0	NaN
C06p45150.1_BnaDAR	BcaB03g14865	0.05544836484565049	0.07966665994148066	0.6960046384068345
C06p45150.1_BnaDAR	Carub.0002s1784.1	0.16846726072912338	0.2901863141626353	0.5805486079357474
C06p45150.1_BnaDAR	BniB03g048930.2N.1	0.052804360506951434	0.09320314886481026	0.5665512501465304
C06p45150.1_BnaDAR	Sar03g38810R	0.04797067651372175	0.08552946508144527	0.5608672574771953
C06p45150.1_BnaDAR	MIN02G3220.t1	0.3594530665359517	0.6550406783625571	0.5487492279632118
C06p45150.1_BnaDAR	CARHR064320.1	0.17428465966555728	0.3238335250153782	0.5381921456627471
C06p45150.1_BnaDAR	A07p37450.1_BnaDAR	0.04560675344670422	0.08558498007556584	0.532882678788223
C06p45150.1_BnaDAR	BraA07g035710.3C	0.04560675344670422	0.08558498007556584	0.532882678788223
C06p45150.1_BnaDAR	OV09G037310.1	0.1490819663875993	0.2816209870656895	0.5293709390799954
C06p45150.1_BnaDAR	Csa07g037940.1	0.14692932381125573	0.2781320711005761	0.5282717783312526
C06p45150.1_BnaDAR	Bostr.10273s0244.1	0.12990817282991157	0.2472865906187499	0.5253344813597086
C06p45150.1_BnaDAR	OV12G010370.2	0.12333465372524356	0.23674590993514585	0.520957906977273
C06p45150.1_BnaDAR	Csa07g037930.1	0.14983996486207965	0.28765481060939924	0.5209019955016305
C06p45150.1_BnaDAR	BjuB03g18520S	0.05278415482112145	0.10165174744643934	0.5192646083033015
C06p45150.1_BnaDAR	Rs454050	0.05135084945809554	0.09908847362053182	0.5182323188744254
C06p45150.1_BnaDAR	BOERETT00009509	0.11927911982112946	0.23725299615911782	0.502750741833131
C06p45150.1_BnaDAR	Thhalv10019036m	0.12575306967878064	0.2563063552372077	0.4906357845180938
C06p45150.1_BnaDAR	BjuB05g06630S	0.14026660418927295	0.29832335205574156	0.47018311916481886
C06p45150.1_BnaDAR	KFK41528.1	0.1391903561916684	0.30615081594527943	0.454646366895677
C06p45150.1_BnaDAR	BcaC03g15264	0.17888353154527664	0.39952146199196875	0.44774448574898484
C06p45150.1_BnaDAR	C02p28570.1_BnaDAR	0.17888353154527664	0.39952146199196875	0.44774448574898484
C06p45150.1_BnaDAR	BolC02g028050.2J	0.17888353154527664	0.39952146199196875	0.44774448574898484
C06p45150.1_BnaDAR	BcaB05g24639	0.14298543504979802	0.3207479437046761	0.44578753459273845
C06p45150.1_BnaDAR	g03850.t1	0.1407300904408189	0.335578553615622	0.4193655670916736
C06p45150.1_BnaDAR	BniB05g068560.2N.1	0.14298543504979802	0.3438637380982241	0.41582004499978553
C06p45150.1_BnaDAR	BraA02g020200.3C	0.14194962289392662	0.3469097085087931	0.40918319497053984
C06p45150.1_BnaDAR	Sal06g06760L	0.08880043239072431	0.21804252463131246	0.4072619895631677
C06p45150.1_BnaDAR	Rs098580	0.15679484671816413	0.39171263044591254	0.4002802935909269
C06p45150.1_BnaDAR	A02p17120.1_BnaDAR	0.14838683762003463	0.3707222413610855	0.4002641899100546
C06p45150.1_BnaDAR	AT1G71030.1	0.1510662961255305	0.3813098080204552	0.3961773155266612
C06p45150.1_BnaDAR	Sar06g55710R	0.1413021743052595	0.3704227957154492	0.3814618752939945
C06p45150.1_BnaDAR	AL2G30600.t1	0.12733089528926195	0.335578553615622	0.37943692741196194
C06p45150.1_BnaDAR	Rs587720	0.03621978763650502	0.10265668726176236	0.35282443455582063
C06p45150.1_BnaDAR	Iin25007.t1	0.06722644183372507	0.19951543175295122	0.3369485820874638
C06p45150.1_BnaDAR	Thlar.0031s0691.1	0.09086291819227647	0.2739742997871226	0.3316475971026361
CARHR064320.1	BjuA02g24000S	NaN	NaN	NaN
CARHR064320.1	CARHR064320.1	0	0	NaN
CARHR064320.1	Sar03g38810R	0.1702539983988244	0.2931787175826263	0.580717453854207
CARHR064320.1	BolC06g042490.2J	0.16713158562450375	0.29736024127526195	0.5620508811391249
CARHR064320.1	BcaB03g14865	0.1888805580618969	0.3398766795490319	0.5557326213511166
CARHR064320.1	MIN02G3220.t1	0.3525984116445978	0.6442134796330766	0.5473316265369464
CARHR064320.1	BniB03g048930.2N.1	0.1790591456593443	0.3280370333073523	0.5458503994321151
CARHR064320.1	C06p45150.1_BnaDAR	0.17428465966555728	0.3238335250153782	0.5381921456627471
CARHR064320.1	BcaC03g15264	0.21831334305088104	0.4125008551504099	0.5292433708319891
CARHR064320.1	C02p28570.1_BnaDAR	0.21831334305088104	0.4125008551504099	0.5292433708319891
CARHR064320.1	BolC02g028050.2J	0.21831334305088104	0.4125008551504099	0.5292433708319891
CARHR064320.1	A02p17120.1_BnaDAR	0.19992291705193083	0.3818789890391684	0.5235242649901988
CARHR064320.1	BjuB05g06630S	0.18664043231902638	0.3569027435110574	0.5229447957808819
CARHR064320.1	BjuB03g18520S	0.16840726233981723	0.323301875099634	0.5208978830943003
CARHR064320.1	Sal06g06760L	0.20335265613341036	0.39185168774479423	0.5189531205129074
CARHR064320.1	BraA02g020200.3C	0.1903963672675384	0.37400164421810705	0.5090789578360909
CARHR064320.1	OV09G037310.1	0.1958147317664992	0.3881192363431353	0.5045220989597636
CARHR064320.1	BcaB05g24639	0.18973295452556804	0.38323085819385705	0.4950878836317293
CARHR064320.1	A07p37450.1_BnaDAR	0.16719745579014927	0.3413468162652803	0.4898169481100726
CARHR064320.1	BraA07g035710.3C	0.16719745579014927	0.3413468162652803	0.4898169481100726
CARHR064320.1	Rs098580	0.21005405549832443	0.4469006377170437	0.47002406747810616
CARHR064320.1	BniB05g068560.2N.1	0.18973295452556804	0.410516929233893	0.46218058504833853
CARHR064320.1	Rs454050	0.169216644583659	0.3858928896248113	0.4385067699697235
CARHR064320.1	Thhalv10019036m	0.16984027930456852	0.39149372478796707	0.43382631329928467
CARHR064320.1	Sar06g55710R	0.1955979434716258	0.4567654643162884	0.4282240203173143
CARHR064320.1	Rs587720	0.1634309529451985	0.3848896524028844	0.4246176843801627
CARHR064320.1	OV12G010370.2	0.17036543057004322	0.42563766096131217	0.4002592961000422
CARHR064320.1	Carub.0002s1784.1	0.12973259643244167	0.3287076674173969	0.394674689068648
CARHR064320.1	KFK41528.1	0.14440217451421808	0.38409578046246706	0.3759535560123882
CARHR064320.1	Thlar.0031s0691.1	0.1246647290151327	0.3662976218428292	0.34033726014367566
CARHR064320.1	g03850.t1	0.11383351341740303	0.3383281953300899	0.33645884377546886
CARHR064320.1	Bostr.10273s0244.1	0.09807803761084358	0.3067804526605525	0.319701065567451
CARHR064320.1	BOERETT00009509	0.09267787927753743	0.2951485555353168	0.31400417701332034
CARHR064320.1	Csa07g037930.1	0.11258467622168844	0.3648733136375447	0.3085582639609731
CARHR064320.1	Csa07g037940.1	0.11256090011249083	0.36518358049980215	0.3082309997575365
CARHR064320.1	Iin25007.t1	0.13084027169500562	0.42679902697043287	0.3065617853530621
CARHR064320.1	AT1G71030.1	0.10872373233165408	0.3802197296771438	0.2859497386523701
CARHR064320.1	AL2G30600.t1	0.09747965247179904	0.37697164242135933	0.2585861680355292
Carub.0002s1784.1	BjuA02g24000S	NaN	NaN	NaN
Carub.0002s1784.1	Carub.0002s1784.1	0	0	NaN
Carub.0002s1784.1	BOERETT00009509	0.07993465249982731	0.05962169526457556	1.3406974113216934
Carub.0002s1784.1	Bostr.10273s0244.1	0.08491289106377008	0.0674190364511123	1.2594794517026824
Carub.0002s1784.1	Csa07g037940.1	0.08816400655554021	0.11394415108537284	0.7737475396124825
Carub.0002s1784.1	Csa07g037930.1	0.08569012357375548	0.11386944007522679	0.7525295945702825
Carub.0002s1784.1	OV09G037310.1	0.17725465683538127	0.2571254193951459	0.6893704140662165
Carub.0002s1784.1	Sar03g38810R	0.16910641544570507	0.2658444085028939	0.6361104843168601
Carub.0002s1784.1	BjuB05g06630S	0.1905840632851055	0.3091773361735032	0.6164231364557528
Carub.0002s1784.1	Thlar.0031s0691.1	0.1346556178750514	0.22206033161295963	0.6063920417346291
Carub.0002s1784.1	MIN02G3220.t1	0.33313166878702266	0.5518463321221755	0.6036674512376197
Carub.0002s1784.1	BjuB03g18520S	0.16603889029870936	0.2770008288154167	0.5994165830072359
Carub.0002s1784.1	BcaB05g24639	0.19349904671166474	0.33174957274001365	0.5832684127171629
Carub.0002s1784.1	C06p45150.1_BnaDAR	0.16846726072912338	0.2901863141626353	0.5805486079357474
Carub.0002s1784.1	BolC06g042490.2J	0.1644908837206204	0.28603163173011514	0.5750793460347966
Carub.0002s1784.1	KFK41528.1	0.14656452792468894	0.2548794323768381	0.5750347392016864
Carub.0002s1784.1	BcaB03g14865	0.19019605554463676	0.33540986932763617	0.5670556323399322
Carub.0002s1784.1	BniB03g048930.2N.1	0.1648239359214348	0.2917979738648636	0.56485634131842
Carub.0002s1784.1	BniB05g068560.2N.1	0.19349904671166474	0.3550222867603582	0.5450335202259501
Carub.0002s1784.1	Rs454050	0.16620541252925808	0.31054454294662415	0.5352063538203122
Carub.0002s1784.1	BraA02g020200.3C	0.17645193482113627	0.3324228329294665	0.5308057008784829
Carub.0002s1784.1	OV12G010370.2	0.1669109119939129	0.3231515067812277	0.5165097748001866
Carub.0002s1784.1	Thhalv10019036m	0.15616127890096387	0.30387363966673075	0.513902025434755
Carub.0002s1784.1	g03850.t1	0.0983461589073581	0.19355868134136367	0.5080947970187552
Carub.0002s1784.1	A02p17120.1_BnaDAR	0.17401412917663792	0.3428140201182084	0.5076050539491784
Carub.0002s1784.1	Sal06g06760L	0.1856316562144451	0.3745911603594426	0.4955580266131225
Carub.0002s1784.1	A07p37450.1_BnaDAR	0.152342251081459	0.3098689780221596	0.49163440643149686
Carub.0002s1784.1	BraA07g035710.3C	0.152342251081459	0.3098689780221596	0.49163440643149686
Carub.0002s1784.1	Rs587720	0.14605944391729164	0.30273312508918565	0.48246931641280516
Carub.0002s1784.1	BcaC03g15264	0.1994299094342059	0.4205310655005241	0.47423347713168496
Carub.0002s1784.1	C02p28570.1_BnaDAR	0.1994299094342059	0.4205310655005241	0.47423347713168496
Carub.0002s1784.1	BolC02g028050.2J	0.1994299094342059	0.4205310655005241	0.47423347713168496
Carub.0002s1784.1	Sar06g55710R	0.186062947192726	0.3943553830362061	0.47181541116593156
Carub.0002s1784.1	Rs098580	0.1878762633097655	0.40685537603757976	0.4617765288971186
Carub.0002s1784.1	AL2G30600.t1	0.08330491946750332	0.20301507139207856	0.4103385965203458
Carub.0002s1784.1	CARHR064320.1	0.12973259643244167	0.3287076674173969	0.394674689068648
Carub.0002s1784.1	Iin25007.t1	0.12433051485856864	0.32468566795983833	0.38292578677648187
Carub.0002s1784.1	AT1G71030.1	0.0917080689331671	0.2395150622170743	0.38289061274172137
Csa07g037930.1	Csa07g037940.1	0.0022062895116218687	0	NaN
Csa07g037930.1	BjuA02g24000S	NaN	NaN	NaN
Csa07g037930.1	Csa07g037930.1	0	0	NaN
Csa07g037930.1	Carub.0002s1784.1	0.08569012357375548	0.11386944007522679	0.7525295945702825
Csa07g037930.1	MIN02G3220.t1	0.3754246410648562	0.5150264982565209	0.7289423793450472
Csa07g037930.1	BOERETT00009509	0.04831106332660407	0.0676302701747989	0.7143408299528906
Csa07g037930.1	Bostr.10273s0244.1	0.05069107325721231	0.07553548170137316	0.6710895610306381
Csa07g037930.1	C06p45150.1_BnaDAR	0.14983996486207965	0.28765481060939924	0.5209019955016305
Csa07g037930.1	OV09G037310.1	0.15906800584054107	0.3061658971576086	0.5195484125348414
Csa07g037930.1	Sar03g38810R	0.15289011684557782	0.2968523978973209	0.515037499877166
Csa07g037930.1	BcaB03g14865	0.17039779736054417	0.3322734784286423	0.5128239490144505
Csa07g037930.1	BolC06g042490.2J	0.1353002449620455	0.2744507020136471	0.49298560349580633
Csa07g037930.1	BniB03g048930.2N.1	0.14867330110905044	0.30184047345785786	0.49255588359593466
Csa07g037930.1	BjuB03g18520S	0.14716867962053443	0.30842160961868603	0.47716721212396546
Csa07g037930.1	Rs454050	0.14204095472004608	0.29882922027780967	0.47532485139169534
Csa07g037930.1	A07p37450.1_BnaDAR	0.148535549324564	0.32609728797020887	0.45549458644419544
Csa07g037930.1	BraA07g035710.3C	0.148535549324564	0.32609728797020887	0.45549458644419544
Csa07g037930.1	KFK41528.1	0.11925487727294853	0.26796061572317575	0.4450462876833666
Csa07g037930.1	BjuB05g06630S	0.15316715578663287	0.34669552767825806	0.44179155356389754
Csa07g037930.1	Rs587720	0.12817531182822525	0.3002240313972146	0.42693221868918796
Csa07g037930.1	Sal06g06760L	0.16351680419524003	0.3847390888645659	0.42500699546232085
Csa07g037930.1	BcaC03g15264	0.19402534543050814	0.46149930028744107	0.42042392114064103
Csa07g037930.1	C02p28570.1_BnaDAR	0.19402534543050814	0.46149930028744107	0.42042392114064103
Csa07g037930.1	BolC02g028050.2J	0.19402534543050814	0.46149930028744107	0.42042392114064103
Csa07g037930.1	OV12G010370.2	0.14594043101168258	0.3485250433852914	0.41873728669290117
Csa07g037930.1	BcaB05g24639	0.15316715578663287	0.3705781425847232	0.41331945461844155
Csa07g037930.1	BraA02g020200.3C	0.15565133866511088	0.3860642477866222	0.4031747035823411
Csa07g037930.1	Rs098580	0.16423273211387704	0.4085613558520295	0.4019781356251371
Csa07g037930.1	Thlar.0031s0691.1	0.1044477277084361	0.2605871195940206	0.4008169239951672
Csa07g037930.1	BniB05g068560.2N.1	0.15593532501908566	0.3952463477120416	0.3945269220620174
Csa07g037930.1	Thhalv10019036m	0.12515579563465495	0.3214670660875465	0.3893269601700684
Csa07g037930.1	A02p17120.1_BnaDAR	0.1533470120033761	0.39727058105278046	0.3860014290436542
Csa07g037930.1	Sar06g55710R	0.15678594615305233	0.42426473842609025	0.36954743572300314
Csa07g037930.1	CARHR064320.1	0.11258467622168844	0.3648733136375447	0.3085582639609731
Csa07g037930.1	g03850.t1	0.06849303910318216	0.2230786855478593	0.30703533569318825
Csa07g037930.1	Iin25007.t1	0.10265982215381617	0.3409743983395195	0.3010778013063444
Csa07g037930.1	AT1G71030.1	0.06672363822855965	0.25037243237822077	0.2664975436583399
Csa07g037930.1	AL2G30600.t1	0.055239682181074085	0.24799792126909964	0.22274252097917446
Csa07g037940.1	Csa07g037930.1	0.0022062895116218687	0	NaN
Csa07g037940.1	BjuA02g24000S	NaN	NaN	NaN
Csa07g037940.1	Csa07g037940.1	0	0	NaN
Csa07g037940.1	Carub.0002s1784.1	0.08816400655554021	0.11394415108537284	0.7737475396124825
Csa07g037940.1	BOERETT00009509	0.050681338145903254	0.06767267596524239	0.7489187832905245
Csa07g037940.1	Bostr.10273s0244.1	0.05306844976920007	0.07558309867048968	0.7021205891618184
Csa07g037940.1	MIN02G3220.t1	0.36591406812319904	0.5713189978417744	0.6404724322234742
Csa07g037940.1	C06p45150.1_BnaDAR	0.14692932381125573	0.2781320711005761	0.5282717783312526
Csa07g037940.1	OV09G037310.1	0.16177630647673125	0.3063973311945508	0.527995155329892
Csa07g037940.1	Sar03g38810R	0.15285876440875115	0.29707354931684676	0.51454855122668
Csa07g037940.1	BcaB03g14865	0.17039779736054417	0.3322734784286423	0.5128239490144505
Csa07g037940.1	BolC06g042490.2J	0.1322528238590357	0.26418793765704013	0.5006012955471186
Csa07g037940.1	BniB03g048930.2N.1	0.14864284551936208	0.30206477830505885	0.4920893006904826
Csa07g037940.1	BjuB03g18520S	0.14713859132597162	0.3086525791325359	0.476712657770438
Csa07g037940.1	Rs454050	0.14201213436193275	0.2990544831141612	0.4748704412758158
Csa07g037940.1	A07p37450.1_BnaDAR	0.1456303272374192	0.3162335077383256	0.46051516892992955
Csa07g037940.1	BraA07g035710.3C	0.1456303272374192	0.3162335077383256	0.46051516892992955
Csa07g037940.1	KFK41528.1	0.12187265525586394	0.26815583986993624	0.4544844345548316
Csa07g037940.1	BjuB05g06630S	0.15313526295484017	0.34696764146108516	0.4413531541730682
Csa07g037940.1	Rs587720	0.12814950365902292	0.30044918884274385	0.42652637589944303
Csa07g037940.1	BcaC03g15264	0.1968898336555825	0.46190073158024214	0.4262600602124798
Csa07g037940.1	C02p28570.1_BnaDAR	0.1968898336555825	0.46190073158024214	0.4262600602124798
Csa07g037940.1	BolC02g028050.2J	0.1968898336555825	0.46190073158024214	0.4262600602124798
Csa07g037940.1	Sal06g06760L	0.16347745325721885	0.38508802686120236	0.4245196990145351
Csa07g037940.1	OV12G010370.2	0.14594043101168258	0.3485250433852914	0.41873728669290117
Csa07g037940.1	BcaB05g24639	0.15313526295484017	0.3708740478589218	0.4129036901851161
Csa07g037940.1	Thlar.0031s0691.1	0.10725474649498384	0.2607964097826041	0.41125852378255423
Csa07g037940.1	BraA02g020200.3C	0.15848182025040508	0.3863943321992488	0.41015565458315795
Csa07g037940.1	Rs098580	0.16700596359644573	0.40889711145915963	0.40843028457814423
Csa07g037940.1	Thhalv10019036m	0.12776233303421022	0.32170903178775523	0.3971362952548386
Csa07g037940.1	BniB05g068560.2N.1	0.15590279377043065	0.3955676363812718	0.3941242392746261
Csa07g037940.1	A02p17120.1_BnaDAR	0.15607506609152322	0.3975972167107196	0.3925456706732406
Csa07g037940.1	Sar06g55710R	0.15954765811158633	0.4246191648932694	0.37574295110228856
Csa07g037940.1	g03850.t1	0.07091435325408657	0.22323644586785107	0.31766476561835977
Csa07g037940.1	CARHR064320.1	0.11256090011249083	0.36518358049980215	0.3082309997575365
Csa07g037940.1	Iin25007.t1	0.10263944878255056	0.3412351294766588	0.30078804881538823
Csa07g037940.1	AT1G71030.1	0.06916259871515121	0.2505512919823639	0.2760416766081554
Csa07g037940.1	AL2G30600.t1	0.057620953885357595	0.24817639964944027	0.23217741077213483
g03850.t1	g03850.t1	0	0	NaN
g03850.t1	BjuA02g24000S	NaN	NaN	NaN
g03850.t1	MIN02G3220.t1	0.3376123404565187	0.6225892476503986	0.5422713959976668
g03850.t1	Carub.0002s1784.1	0.0983461589073581	0.19355868134136367	0.5080947970187552
g03850.t1	Sar03g38810R	0.13868741521219563	0.2991274359579427	0.46363990239830444
g03850.t1	A07p37450.1_BnaDAR	0.1422505245035159	0.3180483962583227	0.44726062504015374
g03850.t1	BraA07g035710.3C	0.1422505245035159	0.3180483962583227	0.44726062504015374
g03850.t1	BniB03g048930.2N.1	0.14031047831790586	0.32419747594716647	0.4327932471034162
g03850.t1	Rs454050	0.14329142757203192	0.3327469342170867	0.43063184912335656
g03850.t1	BjuB03g18520S	0.13615773699428255	0.3198600323920906	0.4256791196324828
g03850.t1	C06p45150.1_BnaDAR	0.1407300904408189	0.335578553615622	0.4193655670916736
g03850.t1	BcaB03g14865	0.1570765873475942	0.376064869109336	0.4176848204928342
g03850.t1	Rs587720	0.13297376641653205	0.3190098589964951	0.41683278013671987
g03850.t1	OV09G037310.1	0.14367058740083272	0.34712896647783953	0.4138824508325915
g03850.t1	BolC06g042490.2J	0.13194115121136527	0.32339576555548794	0.40798663824411435
g03850.t1	BjuB05g06630S	0.14397526623349483	0.3605271482331619	0.3993465317080156
g03850.t1	BcaC03g15264	0.18257461796185068	0.4582474400236862	0.39841928621011746
g03850.t1	C02p28570.1_BnaDAR	0.18257461796185068	0.4582474400236862	0.39841928621011746
g03850.t1	BolC02g028050.2J	0.18257461796185068	0.4582474400236862	0.39841928621011746
g03850.t1	Sal06g06760L	0.1653044670022043	0.42141474972612714	0.39226075287975537
g03850.t1	BcaB05g24639	0.1467168731246305	0.3846498306006326	0.381429709446463
g03850.t1	KFK41528.1	0.11427516977482327	0.3079420949545689	0.37109304524177644
g03850.t1	BraA02g020200.3C	0.140507159043089	0.38798936480740465	0.3621417796151083
g03850.t1	BniB05g068560.2N.1	0.1467168731246305	0.4095742426089569	0.35821801730024605
g03850.t1	A02p17120.1_BnaDAR	0.14486342874075198	0.4085613558520295	0.354569580959629
g03850.t1	Thhalv10019036m	0.12758314170171223	0.36216978343382544	0.3522743959809773
g03850.t1	Rs098580	0.17022797588891397	0.490397919090565	0.347122141555166
g03850.t1	OV12G010370.2	0.14054194868144973	0.4050547436078662	0.34697025747588456
g03850.t1	CARHR064320.1	0.11383351341740303	0.3383281953300899	0.33645884377546886
g03850.t1	Bostr.10273s0244.1	0.05314000285490342	0.15890310940626556	0.33441764011704167
g03850.t1	Thlar.0031s0691.1	0.09189174023585431	0.27895124707735025	0.3294186392734559
g03850.t1	Sar06g55710R	0.1432019403338002	0.44791464465511976	0.31970810073437367
g03850.t1	Csa07g037940.1	0.07091435325408657	0.22323644586785107	0.31766476561835977
g03850.t1	Csa07g037930.1	0.06849303910318216	0.2230786855478593	0.30703533569318825
g03850.t1	BOERETT00009509	0.0483667170532649	0.15890310940626556	0.3043786697062443
g03850.t1	Iin25007.t1	0.09600778821989911	0.38221777540828084	0.25118608918003527
g03850.t1	AT1G71030.1	0.04744207092094495	0.2007833007219719	0.23628494376949608
g03850.t1	AL2G30600.t1	0.020142948850460963	0.10053637521046513	0.20035483483757255
Iin25007.t1	BjuA02g24000S	NaN	NaN	NaN
Iin25007.t1	Iin25007.t1	0	0	NaN
Iin25007.t1	Sar03g38810R	0.07635175179240611	0.16814259291366065	0.45408929688393634
Iin25007.t1	MIN02G3220.t1	0.30734575283996635	0.6882999999338468	0.44652877069519925
Iin25007.t1	BniB03g048930.2N.1	0.07649937596634107	0.18505593718420582	0.4133851479198591
Iin25007.t1	BjuB03g18520S	0.07886749712914132	0.19489830897472926	0.4046597302153472
Iin25007.t1	BcaB03g14865	0.10717023372450263	0.2707184970037652	0.39587333304015826
Iin25007.t1	OV09G037310.1	0.11109533626739013	0.285864906030384	0.38862880305979924
Iin25007.t1	Rs454050	0.07610209512364474	0.19786094328385329	0.38462413986608723
Iin25007.t1	Carub.0002s1784.1	0.12433051485856864	0.32468566795983833	0.38292578677648187
Iin25007.t1	Thhalv10019036m	0.0988308396885697	0.26148970957176026	0.37795307452222204
Iin25007.t1	Sal06g06760L	0.09112393075474098	0.2436355066946174	0.3740174492257379
Iin25007.t1	BolC06g042490.2J	0.06195471115482783	0.16897686198886253	0.36664612199338475
Iin25007.t1	OV12G010370.2	0.08053605380324828	0.2274200010321327	0.35412915943074486
Iin25007.t1	C06p45150.1_BnaDAR	0.06722644183372507	0.19951543175295122	0.3369485820874638
Iin25007.t1	Rs587720	0.06299007173708998	0.19183749402830272	0.3283512019177896
Iin25007.t1	Rs098580	0.13189291353889743	0.4023065481057101	0.3278418264875998
Iin25007.t1	A07p37450.1_BnaDAR	0.06730450521587812	0.20822380244870975	0.32323156346382037
Iin25007.t1	BraA07g035710.3C	0.06730450521587812	0.20822380244870975	0.32323156346382037
Iin25007.t1	BcaB05g24639	0.11337753876684038	0.3535878438983706	0.32064885918257907
Iin25007.t1	CARHR064320.1	0.13084027169500562	0.42679902697043287	0.3065617853530621
Iin25007.t1	BjuB05g06630S	0.11077788278447567	0.3652612313042043	0.303283987706364
Iin25007.t1	Csa07g037930.1	0.10265982215381617	0.3409743983395195	0.3010778013063444
Iin25007.t1	Csa07g037940.1	0.10263944878255056	0.3412351294766588	0.30078804881538823
Iin25007.t1	BniB05g068560.2N.1	0.11337753876684038	0.377119185824186	0.30064113158034156
Iin25007.t1	BcaC03g15264	0.1456070810672449	0.48690293133936835	0.299047452161995
Iin25007.t1	C02p28570.1_BnaDAR	0.1456070810672449	0.48690293133936835	0.299047452161995
Iin25007.t1	BolC02g028050.2J	0.1456070810672449	0.48690293133936835	0.299047452161995
Iin25007.t1	KFK41528.1	0.10154649454693898	0.34102515832938685	0.2977683378094293
Iin25007.t1	A02p17120.1_BnaDAR	0.11422025181003417	0.389241700803864	0.29344299846122834
Iin25007.t1	Bostr.10273s0244.1	0.08633265038471276	0.297672436318842	0.29002567873714846
Iin25007.t1	Sar06g55710R	0.11898885953103741	0.42062703325548934	0.28288447989210297
Iin25007.t1	BraA02g020200.3C	0.10919329644911728	0.3920783687276709	0.2784986501638925
Iin25007.t1	BOERETT00009509	0.07637193124518205	0.2871551737032799	0.2659604918840775
Iin25007.t1	g03850.t1	0.09600778821989911	0.38221777540828084	0.25118608918003527
Iin25007.t1	Thlar.0031s0691.1	0.060690214211171524	0.25395162215927863	0.238983368939091
Iin25007.t1	AT1G71030.1	0.09443415499458199	0.4266719268244239	0.221327322135824
Iin25007.t1	AL2G30600.t1	0.07604403937029064	0.4066349878047253	0.18700810714991548
KFK41528.1	KFK41528.1	0	0	NaN
KFK41528.1	BjuA02g24000S	NaN	NaN	NaN
KFK41528.1	Carub.0002s1784.1	0.14656452792468894	0.2548794323768381	0.5750347392016864
KFK41528.1	Bostr.10273s0244.1	0.10041144336960492	0.1802648282746047	0.5570218235619658
KFK41528.1	BOERETT00009509	0.0952512424072099	0.1802648282746047	0.5283961564710219
KFK41528.1	A07p37450.1_BnaDAR	0.14207806253836597	0.29395897406386756	0.4833261613829728
KFK41528.1	BraA07g035710.3C	0.14207806253836597	0.29395897406386756	0.4833261613829728
KFK41528.1	BolC06g042490.2J	0.13309738696453446	0.28088472838013434	0.47385056400933123
KFK41528.1	MIN02G3220.t1	0.25241777990828157	0.5330047807430965	0.4735750766744898
KFK41528.1	BcaB03g14865	0.17708592978213497	0.37411324532718127	0.4733484633169409
KFK41528.1	Sar03g38810R	0.13996818594971655	0.2971408281607519	0.47104999611158915
KFK41528.1	BniB03g048930.2N.1	0.137385943085119	0.2962664460092633	0.4637242756840017
KFK41528.1	BcaC03g15264	0.2303988997126778	0.5060655143159474	0.4552748472183681
KFK41528.1	C02p28570.1_BnaDAR	0.2303988997126778	0.5060655143159474	0.4552748472183681
KFK41528.1	BolC02g028050.2J	0.2303988997126778	0.5060655143159474	0.4552748472183681
KFK41528.1	C06p45150.1_BnaDAR	0.1391903561916684	0.30615081594527943	0.454646366895677
KFK41528.1	Csa07g037940.1	0.12187265525586394	0.26815583986993624	0.4544844345548316
KFK41528.1	Rs454050	0.13868741521219563	0.31001691945128274	0.4473543426522226
KFK41528.1	Csa07g037930.1	0.11925487727294853	0.26796061572317575	0.4450462876833666
KFK41528.1	Rs587720	0.1296531053884162	0.3022981099279697	0.4288915515194898
KFK41528.1	OV12G010370.2	0.14758472997688837	0.3562631639839669	0.41425761879645295
KFK41528.1	BjuB03g18520S	0.13456068970939047	0.33027228596958136	0.40742349699236874
KFK41528.1	Thhalv10019036m	0.12524828139115077	0.3074525406490491	0.4073743580935933
KFK41528.1	Rs098580	0.19047295333452735	0.4783338873068497	0.3982008350003008
KFK41528.1	BjuB05g06630S	0.1568517644973604	0.3987447830016249	0.39336380357538425
KFK41528.1	OV09G037310.1	0.1417112166829238	0.36356834774705504	0.3897787515361936
KFK41528.1	BcaB05g24639	0.1596483186580433	0.4239307802408829	0.3765905334057817
KFK41528.1	CARHR064320.1	0.14440217451421808	0.38409578046246706	0.3759535560123882
KFK41528.1	g03850.t1	0.11427516977482327	0.3079420949545689	0.37109304524177644
KFK41528.1	Sal06g06760L	0.14775611728648796	0.40829170124751757	0.36188861256553967
KFK41528.1	A02p17120.1_BnaDAR	0.15641404946355641	0.43569796090493634	0.3589965147844333
KFK41528.1	BniB05g068560.2N.1	0.1596483186580433	0.44999203414475497	0.35478032174828916
KFK41528.1	BraA02g020200.3C	0.16966068969029754	0.47913275128553046	0.35409954597153254
KFK41528.1	Sar06g55710R	0.1553103917223993	0.46580814715194074	0.33342137245130454
KFK41528.1	AL2G30600.t1	0.09607359299191175	0.31937988272905127	0.300812913358781
KFK41528.1	Thlar.0031s0691.1	0.0845966206090083	0.2840778696353401	0.2977937729454313
KFK41528.1	Iin25007.t1	0.10154649454693898	0.34102515832938685	0.2977683378094293
KFK41528.1	AT1G71030.1	0.09982295297206946	0.33594109056040683	0.29714421896275867
MIN02G3220.t1	BjuA02g24000S	NaN	NaN	NaN
MIN02G3220.t1	MIN02G3220.t1	0	0	NaN
MIN02G3220.t1	Csa07g037930.1	0.3754246410648562	0.5150264982565209	0.7289423793450472
MIN02G3220.t1	Csa07g037940.1	0.36591406812319904	0.5713189978417744	0.6404724322234742
MIN02G3220.t1	BraA02g020200.3C	0.4230899255020698	0.6995088950812852	0.6048385209639191
MIN02G3220.t1	Thlar.0031s0691.1	0.3385423477799668	0.5599894056991465	0.6045513438906882
MIN02G3220.t1	Carub.0002s1784.1	0.33313166878702266	0.5518463321221755	0.6036674512376197
MIN02G3220.t1	Rs098580	0.4059429882335175	0.683388253349686	0.5940151681621
MIN02G3220.t1	Sal06g06760L	0.4007435267988265	0.6814950899436498	0.5880358240467476
MIN02G3220.t1	Rs587720	0.334602110879319	0.5724766254203062	0.5844816993770842
MIN02G3220.t1	Rs454050	0.33703640834103343	0.5789043667238464	0.5821970392940726
MIN02G3220.t1	A02p17120.1_BnaDAR	0.37625744615137635	0.6496094541140822	0.5792056192662789
MIN02G3220.t1	A07p37450.1_BnaDAR	0.37143937391825443	0.6516536015591808	0.5699951216866276
MIN02G3220.t1	BraA07g035710.3C	0.37143937391825443	0.6516536015591808	0.5699951216866276
MIN02G3220.t1	C06p45150.1_BnaDAR	0.3594530665359517	0.6550406783625571	0.5487492279632118
MIN02G3220.t1	CARHR064320.1	0.3525984116445978	0.6442134796330766	0.5473316265369464
MIN02G3220.t1	g03850.t1	0.3376123404565187	0.6225892476503986	0.5422713959976668
MIN02G3220.t1	Sar03g38810R	0.3433224337993951	0.6352485077324963	0.5404537430947708
MIN02G3220.t1	BniB03g048930.2N.1	0.38774099190634315	0.7229295284028474	0.5363468729282244
MIN02G3220.t1	BniB05g068560.2N.1	0.36780842520240703	0.6910940265244487	0.5322118425073598
MIN02G3220.t1	BjuB05g06630S	0.36380441168837946	0.6910940265244487	0.5264181105977324
MIN02G3220.t1	BolC06g042490.2J	0.32556494282640164	0.6228834460615768	0.5226739366488431
MIN02G3220.t1	BcaB05g24639	0.3684778439682589	0.7085671522796078	0.5200323537194592
MIN02G3220.t1	Thhalv10019036m	0.294609289788786	0.5713180400840001	0.5156660023294031
MIN02G3220.t1	Bostr.10273s0244.1	0.29551759022184854	0.578434261976875	0.5108922649427411
MIN02G3220.t1	BcaC03g15264	0.4408399986765891	0.8649357930425616	0.5096794492986098
MIN02G3220.t1	C02p28570.1_BnaDAR	0.4408399986765891	0.8649357930425616	0.5096794492986098
MIN02G3220.t1	BolC02g028050.2J	0.4408399986765891	0.8649357930425616	0.5096794492986098
MIN02G3220.t1	BOERETT00009509	0.2909196397834201	0.5827343215344492	0.4992320325622386
MIN02G3220.t1	OV09G037310.1	0.3533479284956192	0.7089287309317684	0.4984251774239737
MIN02G3220.t1	AT1G71030.1	0.31785507569739563	0.6395338126734633	0.4970105870847642
MIN02G3220.t1	BcaB03g14865	0.3530006968546608	0.7105007614016519	0.49683366441194654
MIN02G3220.t1	BjuB03g18520S	0.35040158168189206	0.716230736976953	0.4892300254536093
MIN02G3220.t1	KFK41528.1	0.25241777990828157	0.5330047807430965	0.4735750766744898
MIN02G3220.t1	Sar06g55710R	0.36506360576715247	0.7745461890126619	0.47132580463988905
MIN02G3220.t1	AL2G30600.t1	0.3085380725343041	0.6751009324057271	0.4570251020611487
MIN02G3220.t1	Iin25007.t1	0.30734575283996635	0.6882999999338468	0.44652877069519925
MIN02G3220.t1	OV12G010370.2	0.18433482544729368	0.4531542824978624	0.4067816030143403
OV09G037310.1	BjuA02g24000S	NaN	NaN	NaN
OV09G037310.1	OV09G037310.1	0	0	NaN
OV09G037310.1	Carub.0002s1784.1	0.17725465683538127	0.2571254193951459	0.6893704140662165
OV09G037310.1	BcaB05g24639	0.13480425451008093	0.20298029903030462	0.6641248197686165
OV09G037310.1	BjuB05g06630S	0.13215602459958314	0.20298029903030462	0.6510780860552997
OV09G037310.1	BraA02g020200.3C	0.1254465427007097	0.19706208581647439	0.636583857219187
OV09G037310.1	Sar03g38810R	0.1494184593544471	0.23908640170452194	0.6249559083628179
OV09G037310.1	A02p17120.1_BnaDAR	0.133928767696858	0.21668463137843533	0.6180815263402512
OV09G037310.1	BcaC03g15264	0.15624888115561314	0.254778949535703	0.6132723344701501
OV09G037310.1	C02p28570.1_BnaDAR	0.15624888115561314	0.254778949535703	0.6132723344701501
OV09G037310.1	BolC02g028050.2J	0.15624888115561314	0.254778949535703	0.6132723344701501
OV09G037310.1	A07p37450.1_BnaDAR	0.1651825980902853	0.27151919941494707	0.6083643383090795
OV09G037310.1	BraA07g035710.3C	0.1651825980902853	0.27151919941494707	0.6083643383090795
OV09G037310.1	BniB05g068560.2N.1	0.13480425451008093	0.22238839008452066	0.6061658814960952
OV09G037310.1	Bostr.10273s0244.1	0.13827249063324787	0.23788255172987666	0.58126369348123
OV09G037310.1	BniB03g048930.2N.1	0.14749096935544595	0.2660240577101206	0.5544271846126149
OV09G037310.1	BOERETT00009509	0.12632797805500828	0.23294426228374226	0.5423098934333572
OV09G037310.1	BjuB03g18520S	0.14467774959336857	0.2669887881335962	0.541886985609952
OV09G037310.1	Rs098580	0.1387379148183616	0.257985018343113	0.5377750836439811
OV09G037310.1	C06p45150.1_BnaDAR	0.1490819663875993	0.2816209870656895	0.5293709390799954
OV09G037310.1	BcaB03g14865	0.16610032874021805	0.3145545037380164	0.5280494374309082
OV09G037310.1	Csa07g037940.1	0.16177630647673125	0.3063973311945508	0.527995155329892
OV09G037310.1	BolC06g042490.2J	0.13458238212139495	0.2574149254124914	0.5228227613676055
OV09G037310.1	Csa07g037930.1	0.15906800584054107	0.3061658971576086	0.5195484125348414
OV09G037310.1	CARHR064320.1	0.1958147317664992	0.3881192363431353	0.5045220989597636
OV09G037310.1	Sal06g06760L	0.1606932990445052	0.3185501452305313	0.5044521292816023
OV09G037310.1	MIN02G3220.t1	0.3533479284956192	0.7089287309317684	0.4984251774239737
OV09G037310.1	Rs454050	0.14801957561887133	0.29815549001285446	0.496450947834265
OV09G037310.1	Rs587720	0.14036038935883366	0.2851789088718668	0.49218362575999164
OV09G037310.1	Sar06g55710R	0.1300414810970841	0.2658825932427954	0.4890936240355322
OV09G037310.1	Thlar.0031s0691.1	0.109307601861538	0.22369456404911703	0.4886466612462569
OV09G037310.1	Thhalv10019036m	0.13309685887057388	0.2909425549760054	0.4574678285943788
OV09G037310.1	OV12G010370.2	0.14308050902035535	0.33230728414046073	0.4305668754461537
OV09G037310.1	g03850.t1	0.14367058740083272	0.34712896647783953	0.4138824508325915
OV09G037310.1	KFK41528.1	0.1417112166829238	0.36356834774705504	0.3897787515361936
OV09G037310.1	Iin25007.t1	0.11109533626739013	0.285864906030384	0.38862880305979924
OV09G037310.1	AL2G30600.t1	0.13036941856383677	0.3588365212811485	0.3633114547493127
OV09G037310.1	AT1G71030.1	0.14066641020004808	0.3985752962632405	0.35292305247925965
OV12G010370.2	BjuA02g24000S	NaN	NaN	NaN
OV12G010370.2	OV12G010370.2	0	0	NaN
OV12G010370.2	Rs454050	0.13580261159762294	0.216531610877293	0.627172222325457
OV12G010370.2	Sar03g38810R	0.1253133709417263	0.21506627293185243	0.5826732812793667
OV12G010370.2	Sal06g06760L	0.16779352821562332	0.29352243407789347	0.5716548676858381
OV12G010370.2	Rs587720	0.11634436048909844	0.20922950156018288	0.5560609742963666
OV12G010370.2	C06p45150.1_BnaDAR	0.12333465372524356	0.23674590993514585	0.520957906977273
OV12G010370.2	Carub.0002s1784.1	0.1669109119939129	0.3231515067812277	0.5165097748001866
OV12G010370.2	A07p37450.1_BnaDAR	0.12183013968009422	0.24176265104824335	0.5039245687944711
OV12G010370.2	BraA07g035710.3C	0.12183013968009422	0.24176265104824335	0.5039245687944711
OV12G010370.2	BjuB05g06630S	0.16655885629543554	0.336298256962051	0.4952712446387451
OV12G010370.2	BolC06g042490.2J	0.11615541483414207	0.23768378307503957	0.4886972654649747
OV12G010370.2	BcaB05g24639	0.17040091379036218	0.3525884901315476	0.4832855256471564
OV12G010370.2	BniB03g048930.2N.1	0.11468347994732307	0.24247796968844454	0.4729645340344847
OV12G010370.2	BniB05g068560.2N.1	0.17040091379036218	0.3692404229951676	0.4614904088997652
OV12G010370.2	Thhalv10019036m	0.14318548321030294	0.3134544617500051	0.456798357282597
OV12G010370.2	Sar06g55710R	0.15680389111191645	0.35489160479949045	0.4418360113097316
OV12G010370.2	A02p17120.1_BnaDAR	0.16481097173480364	0.37909313453671417	0.4347506106546019
OV12G010370.2	BjuB03g18520S	0.11118459130004676	0.25645895706320365	0.4335375631768073
OV12G010370.2	OV09G037310.1	0.14308050902035535	0.33230728414046073	0.4305668754461537
OV12G010370.2	BraA02g020200.3C	0.16846200743727932	0.3989386628618181	0.42227546016423617
OV12G010370.2	Csa07g037930.1	0.14594043101168258	0.3485250433852914	0.41873728669290117
OV12G010370.2	Csa07g037940.1	0.14594043101168258	0.3485250433852914	0.41873728669290117
OV12G010370.2	Thlar.0031s0691.1	0.10304990205183223	0.2466937732393726	0.4177239688649967
OV12G010370.2	BcaB03g14865	0.1182951763410206	0.28436084984309323	0.41600373752678826
OV12G010370.2	KFK41528.1	0.14758472997688837	0.3562631639839669	0.41425761879645295
OV12G010370.2	BcaC03g15264	0.2119563711383098	0.5146338834328891	0.41185856190510634
OV12G010370.2	C02p28570.1_BnaDAR	0.2119563711383098	0.5146338834328891	0.41185856190510634
OV12G010370.2	BolC02g028050.2J	0.2119563711383098	0.5146338834328891	0.41185856190510634
OV12G010370.2	MIN02G3220.t1	0.18433482544729368	0.4531542824978624	0.4067816030143403
OV12G010370.2	CARHR064320.1	0.17036543057004322	0.42563766096131217	0.4002592961000422
OV12G010370.2	Rs098580	0.17840209373141677	0.4558482621191806	0.39136289102441263
OV12G010370.2	Bostr.10273s0244.1	0.12102641568234498	0.31063007699996154	0.38961589570207644
OV12G010370.2	AL2G30600.t1	0.12740069350668765	0.33442554316398976	0.38095383594612303
OV12G010370.2	BOERETT00009509	0.11204337586491614	0.30317042163721375	0.36957225332157195
OV12G010370.2	AT1G71030.1	0.14307553422185537	0.38919436149824804	0.3676197508901974
OV12G010370.2	Iin25007.t1	0.08053605380324828	0.2274200010321327	0.35412915943074486
OV12G010370.2	g03850.t1	0.14054194868144973	0.4050547436078662	0.34697025747588456
Rs098580	BjuA02g24000S	NaN	NaN	NaN
Rs098580	Rs098580	0	0	NaN
Rs098580	MIN02G3220.t1	0.4059429882335175	0.683388253349686	0.5940151681621
Rs098580	OV09G037310.1	0.1387379148183616	0.257985018343113	0.5377750836439811
Rs098580	BjuB03g18520S	0.18181911064774495	0.36588168729517195	0.49693416468002655
Rs098580	Sar03g38810R	0.17596710175288388	0.3673217462112289	0.4790544082072771
Rs098580	CARHR064320.1	0.21005405549832443	0.4469006377170437	0.47002406747810616
Rs098580	BniB03g048930.2N.1	0.1777509807175849	0.382412051823826	0.4648153212479645
Rs098580	Carub.0002s1784.1	0.1878762633097655	0.40685537603757976	0.4617765288971186
Rs098580	Rs587720	0.16605864052080033	0.3622231434550971	0.45844293364812494
Rs098580	Bostr.10273s0244.1	0.15784909851052464	0.34637999273809394	0.4557107853220554
Rs098580	BOERETT00009509	0.15227761115397248	0.3349330296729878	0.45465092320888406
Rs098580	Sal06g06760L	0.19076843166827206	0.4305021368632066	0.4431300459000726
Rs098580	Rs454050	0.16432801043511802	0.37112058881682425	0.44278871985791707
Rs098580	BcaB03g14865	0.18869540037707994	0.45414411692962586	0.41549674066639986
Rs098580	Csa07g037940.1	0.16700596359644573	0.40889711145915963	0.40843028457814423
Rs098580	Csa07g037930.1	0.16423273211387704	0.4085613558520295	0.4019781356251371
Rs098580	C06p45150.1_BnaDAR	0.15679484671816413	0.39171263044591254	0.4002802935909269
Rs098580	A07p37450.1_BnaDAR	0.17498163229132135	0.43750789397318673	0.3999508002066937
Rs098580	BraA07g035710.3C	0.17498163229132135	0.43750789397318673	0.3999508002066937
Rs098580	KFK41528.1	0.19047295333452735	0.4783338873068497	0.3982008350003008
Rs098580	OV12G010370.2	0.17840209373141677	0.4558482621191806	0.39136289102441263
Rs098580	Thhalv10019036m	0.16101696901131637	0.4189929245682912	0.38429519824760766
Rs098580	BolC06g042490.2J	0.13840330185085456	0.38029966563156414	0.36393222071601883
Rs098580	Thlar.0031s0691.1	0.13399758164276407	0.3744919939254834	0.35781160563188696
Rs098580	g03850.t1	0.17022797588891397	0.490397919090565	0.347122141555166
Rs098580	AL2G30600.t1	0.14802983823932897	0.44267936195290447	0.3343951649028479
Rs098580	BcaC03g15264	0.076307575673661	0.2302831202435967	0.3313641729056901
Rs098580	C02p28570.1_BnaDAR	0.076307575673661	0.2302831202435967	0.3313641729056901
Rs098580	BolC02g028050.2J	0.076307575673661	0.2302831202435967	0.3313641729056901
Rs098580	Iin25007.t1	0.13189291353889743	0.4023065481057101	0.3278418264875998
Rs098580	BjuB05g06630S	0.03738032945414646	0.12119934671915666	0.3084202222703743
Rs098580	AT1G71030.1	0.15834783784640447	0.519252359444218	0.30495352590384406
Rs098580	BcaB05g24639	0.04204053862267155	0.13836747831583382	0.3038325127723363
Rs098580	BniB05g068560.2N.1	0.03970681445264945	0.1559378279871889	0.2546323426789783
Rs098580	A02p17120.1_BnaDAR	0.03632946279971727	0.15355428699315	0.23659035192770567
Rs098580	BraA02g020200.3C	0.03494420835154998	0.1522056329975179	0.22958551312039702
Rs098580	Sar06g55710R	0.042200411992046424	0.19449840133828383	0.21697048254216145
Rs454050	BjuA02g24000S	NaN	NaN	NaN
Rs454050	Rs454050	0	0	NaN
Rs454050	Rs587720	0.02427574919498222	0.014797027429730845	1.6405828339688218
Rs454050	Sar03g38810R	0.06746117749720465	0.07290079380456144	0.9253833048520738
Rs454050	BniB03g048930.2N.1	0.0687898300796372	0.07645059686654226	0.8997945457472587
Rs454050	BjuB03g18520S	0.06872412406887508	0.08481427609817485	0.8102895789539608
Rs454050	Sal06g06760L	0.10356561443789805	0.15677046753981957	0.6606194142502795
Rs454050	A07p37450.1_BnaDAR	0.06814996930091004	0.10718337172856111	0.6358259513751623
Rs454050	BraA07g035710.3C	0.06814996930091004	0.10718337172856111	0.6358259513751623
Rs454050	OV12G010370.2	0.13580261159762294	0.216531610877293	0.627172222325457
Rs454050	MIN02G3220.t1	0.33703640834103343	0.5789043667238464	0.5821970392940726
Rs454050	Carub.0002s1784.1	0.16620541252925808	0.31054454294662415	0.5352063538203122
Rs454050	Thhalv10019036m	0.12923663481094178	0.24173484958773686	0.5346214458996975
Rs454050	BcaB03g14865	0.09609702450752289	0.18131269314594295	0.5300071541608622
Rs454050	C06p45150.1_BnaDAR	0.05135084945809554	0.09908847362053182	0.5182323188744254
Rs454050	OV09G037310.1	0.14801957561887133	0.29815549001285446	0.496450947834265
Rs454050	Bostr.10273s0244.1	0.12820186128647892	0.2664091032538352	0.4812217740334792
Rs454050	Csa07g037930.1	0.14204095472004608	0.29882922027780967	0.47532485139169534
Rs454050	Csa07g037940.1	0.14201213436193275	0.2990544831141612	0.4748704412758158
Rs454050	BolC06g042490.2J	0.04263376206255055	0.09004376212013927	0.4734782405655954
Rs454050	BjuB05g06630S	0.14930878661539027	0.3180483962583229	0.46945304039238045
Rs454050	BOERETT00009509	0.11772362929561664	0.2561612922398052	0.4595683768858011
Rs454050	KFK41528.1	0.13868741521219563	0.31001691945128274	0.4473543426522226
Rs454050	BcaB05g24639	0.15202946674521647	0.34092183356801853	0.44593643403271366
Rs454050	BcaC03g15264	0.1935967760132692	0.4352114544360389	0.44483382512102804
Rs454050	C02p28570.1_BnaDAR	0.1935967760132692	0.4352114544360389	0.44483382512102804
Rs454050	BolC02g028050.2J	0.1935967760132692	0.4352114544360389	0.44483382512102804
Rs454050	Rs098580	0.16432801043511802	0.37112058881682425	0.44278871985791707
Rs454050	CARHR064320.1	0.169216644583659	0.3858928896248113	0.4385067699697235
Rs454050	g03850.t1	0.14329142757203192	0.3327469342170867	0.43063184912335656
Rs454050	BniB05g068560.2N.1	0.15202946674521647	0.3645148667599277	0.4170734326875733
Rs454050	BraA02g020200.3C	0.1498664302924266	0.3625435596564928	0.4133749622650141
Rs454050	AT1G71030.1	0.14032647469206172	0.3413273168999522	0.4111199653357758
Rs454050	A02p17120.1_BnaDAR	0.15457911858608098	0.38063577184675135	0.40610770195376283
Rs454050	Sar06g55710R	0.14765413295230131	0.36716116898902973	0.4021507322216664
Rs454050	AL2G30600.t1	0.13270690790946146	0.3327469342170867	0.3988223309155493
Rs454050	Iin25007.t1	0.07610209512364474	0.19786094328385329	0.38462413986608723
Rs454050	Thlar.0031s0691.1	0.09726301447990315	0.28555461875463184	0.34061089575118453
Rs587720	BjuA02g24000S	NaN	NaN	NaN
Rs587720	Rs587720	0	0	NaN
Rs587720	Rs454050	0.02427574919498222	0.014797027429730845	1.6405828339688218
Rs587720	Sar03g38810R	0.050991881983972115	0.07243720936314775	0.7039459751732803
Rs587720	BniB03g048930.2N.1	0.05226418337988267	0.0759662084848747	0.6879925222316283
Rs587720	BjuB03g18520S	0.05456951571182124	0.08427222614028322	0.6475385570209389
Rs587720	MIN02G3220.t1	0.334602110879319	0.5724766254203062	0.5844816993770842
Rs587720	OV12G010370.2	0.11634436048909844	0.20922950156018288	0.5560609742963666
Rs587720	Sal06g06760L	0.08642644768318858	0.15557060844377332	0.555544832971615
Rs587720	Thhalv10019036m	0.11409154995877314	0.23016320957678765	0.49569846618214464
Rs587720	OV09G037310.1	0.14036038935883366	0.2851789088718668	0.49218362575999164
Rs587720	A07p37450.1_BnaDAR	0.05150764934716453	0.1064776959527905	0.4837412087692216
Rs587720	BraA07g035710.3C	0.05150764934716453	0.1064776959527905	0.4837412087692216
Rs587720	Carub.0002s1784.1	0.14605944391729164	0.30273312508918565	0.48246931641280516
Rs587720	BjuB05g06630S	0.14689882968681783	0.30455684636253344	0.4823363238794336
Rs587720	Bostr.10273s0244.1	0.11926491591805971	0.2593973305983547	0.45977695931931917
Rs587720	Rs098580	0.16605864052080033	0.3622231434550971	0.45844293364812494
Rs587720	BcaB05g24639	0.1496158137902648	0.32687715448834753	0.45771266586205644
Rs587720	BcaC03g15264	0.186865694131782	0.4118384654781476	0.4537354079222044
Rs587720	C02p28570.1_BnaDAR	0.186865694131782	0.4118384654781476	0.4537354079222044
Rs587720	BolC02g028050.2J	0.186865694131782	0.4118384654781476	0.4537354079222044
Rs587720	BOERETT00009509	0.10889085814780275	0.2493046635778966	0.4367782639323921
Rs587720	BcaB03g14865	0.07946820524091536	0.1849137316591686	0.4297582690472683
Rs587720	KFK41528.1	0.1296531053884162	0.3022981099279697	0.4288915515194898
Rs587720	BniB05g068560.2N.1	0.1496158137902648	0.3498821529007976	0.42761773514262535
Rs587720	Csa07g037930.1	0.12817531182822525	0.3002240313972146	0.42693221868918796
Rs587720	Csa07g037940.1	0.12814950365902292	0.30044918884274385	0.42652637589944303
Rs587720	CARHR064320.1	0.1634309529451985	0.3848896524028844	0.4246176843801627
Rs587720	g03850.t1	0.13297376641653205	0.3190098589964951	0.41683278013671987
Rs587720	BraA02g020200.3C	0.14617161544346044	0.3515356038118982	0.415808850820342
Rs587720	A02p17120.1_BnaDAR	0.1494547603061744	0.36540666822139733	0.4090093950218249
Rs587720	Sar06g55710R	0.14795854253212323	0.3763679447406695	0.3931220620663425
Rs587720	AL2G30600.t1	0.12251380171174425	0.3190098589964951	0.38404393549821386
Rs587720	AT1G71030.1	0.13121843818896978	0.3559401902602645	0.3686530540229876
Rs587720	C06p45150.1_BnaDAR	0.03621978763650502	0.10265668726176236	0.35282443455582063
Rs587720	Thlar.0031s0691.1	0.08924581713201037	0.2715493444302069	0.3286541432065514
Rs587720	Iin25007.t1	0.06299007173708998	0.19183749402830272	0.3283512019177896
Rs587720	BolC06g042490.2J	0.026551445288186964	0.10331492798555861	0.2569952455650778
Sal06g06760L	BjuA02g24000S	NaN	NaN	NaN
Sal06g06760L	Sal06g06760L	0	0	NaN
Sal06g06760L	BniB03g048930.2N.1	0.10394393713650793	0.11544156170419263	0.9004030749588592
Sal06g06760L	BjuB03g18520S	0.11266855280188674	0.12557216550318617	0.8972414575348545
Sal06g06760L	Sar03g38810R	0.09499918586607065	0.11621711783705646	0.8174285134076835
Sal06g06760L	Rs454050	0.10356561443789805	0.15677046753981957	0.6606194142502795
Sal06g06760L	A07p37450.1_BnaDAR	0.10943551332103435	0.17407943767639594	0.6286527276384528
Sal06g06760L	BraA07g035710.3C	0.10943551332103435	0.17407943767639594	0.6286527276384528
Sal06g06760L	MIN02G3220.t1	0.4007435267988265	0.6814950899436498	0.5880358240467476
Sal06g06760L	OV12G010370.2	0.16779352821562332	0.29352243407789347	0.5716548676858381
Sal06g06760L	Rs587720	0.08642644768318858	0.15557060844377332	0.555544832971615
Sal06g06760L	CARHR064320.1	0.20335265613341036	0.39185168774479423	0.5189531205129074
Sal06g06760L	BraA02g020200.3C	0.18472568992552904	0.3606971043503486	0.5121352173265666
Sal06g06760L	OV09G037310.1	0.1606932990445052	0.3185501452305313	0.5044521292816023
Sal06g06760L	Carub.0002s1784.1	0.1856316562144451	0.3745911603594426	0.4955580266131225
Sal06g06760L	A02p17120.1_BnaDAR	0.17880826758374857	0.3699305392429129	0.48335632940630263
Sal06g06760L	BolC06g042490.2J	0.08574426728828007	0.1783818698104777	0.480678150640417
Sal06g06760L	BcaB03g14865	0.13079715099041833	0.283504456430634	0.4613583597139007
Sal06g06760L	Bostr.10273s0244.1	0.15280581891104392	0.3319231347975658	0.46036507519802
Sal06g06760L	BcaB05g24639	0.16486614678687694	0.3716335415947115	0.4436255836311817
Sal06g06760L	BjuB05g06630S	0.16486614678687694	0.3716335415947115	0.4436255836311817
Sal06g06760L	Rs098580	0.19076843166827206	0.4305021368632066	0.4431300459000726
Sal06g06760L	BOERETT00009509	0.14016174036139764	0.3193133806723585	0.4389472814019498
Sal06g06760L	Csa07g037930.1	0.16351680419524003	0.3847390888645659	0.42500699546232085
Sal06g06760L	Csa07g037940.1	0.16347745325721885	0.38508802686120236	0.4245196990145351
Sal06g06760L	Thhalv10019036m	0.14824124466096383	0.3552970365847317	0.4172318634737925
Sal06g06760L	BniB05g068560.2N.1	0.16486614678687694	0.3995005242607799	0.4126806769326243
Sal06g06760L	C06p45150.1_BnaDAR	0.08880043239072431	0.21804252463131246	0.4072619895631677
Sal06g06760L	Sar06g55710R	0.172096757584771	0.42440098439585494	0.4055050857852153
Sal06g06760L	Thlar.0031s0691.1	0.10697254912723884	0.2639990347439252	0.4052005312481558
Sal06g06760L	g03850.t1	0.1653044670022043	0.42141474972612714	0.39226075287975537
Sal06g06760L	BcaC03g15264	0.1909913914697296	0.4959829363115035	0.3850765368866983
Sal06g06760L	C02p28570.1_BnaDAR	0.1909913914697296	0.4959829363115035	0.3850765368866983
Sal06g06760L	BolC02g028050.2J	0.1909913914697296	0.4959829363115035	0.3850765368866983
Sal06g06760L	AL2G30600.t1	0.15265757636762603	0.4057411023926013	0.3762438053907396
Sal06g06760L	Iin25007.t1	0.09112393075474098	0.2436355066946174	0.3740174492257379
Sal06g06760L	KFK41528.1	0.14775611728648796	0.40829170124751757	0.36188861256553967
Sal06g06760L	AT1G71030.1	0.14839994537811974	0.4710707912926593	0.3150268454787811
Sar03g38810R	BjuA02g24000S	NaN	NaN	NaN
Sar03g38810R	Sar03g38810R	0	0	NaN
Sar03g38810R	BniB03g048930.2N.1	0.03141820628187011	0.021899366019196766	1.4346628233132055
Sar03g38810R	A07p37450.1_BnaDAR	0.062331564946470075	0.053085955143897925	1.1741630112430013
Sar03g38810R	BraA07g035710.3C	0.062331564946470075	0.053085955143897925	1.1741630112430013
Sar03g38810R	BjuB03g18520S	0.033681992833220355	0.029433574769230086	1.1443391805888143
Sar03g38810R	Rs454050	0.06746117749720465	0.07290079380456144	0.9253833048520738
Sar03g38810R	Sal06g06760L	0.09499918586607065	0.11621711783705646	0.8174285134076835
Sar03g38810R	Rs587720	0.050991881983972115	0.07243720936314775	0.7039459751732803
Sar03g38810R	Thhalv10019036m	0.14242405791810206	0.21486388816345114	0.6628571191533
Sar03g38810R	BcaB03g14865	0.08594739487293943	0.13223261657516605	0.6499712181380276
Sar03g38810R	Carub.0002s1784.1	0.16910641544570507	0.2658444085028939	0.6361104843168601
Sar03g38810R	OV09G037310.1	0.1494184593544471	0.23908640170452194	0.6249559083628179
Sar03g38810R	Bostr.10273s0244.1	0.13573812115723094	0.22678085233230677	0.5985431299038024
Sar03g38810R	OV12G010370.2	0.1253133709417263	0.21506627293185243	0.5826732812793667
Sar03g38810R	CARHR064320.1	0.1702539983988244	0.2931787175826263	0.580717453854207
Sar03g38810R	BOERETT00009509	0.12512160652436902	0.21715505175365096	0.576185566552289
Sar03g38810R	BjuB05g06630S	0.16206637078438763	0.2875997477643139	0.5635136054333397
Sar03g38810R	C06p45150.1_BnaDAR	0.04797067651372175	0.08552946508144527	0.5608672574771953
Sar03g38810R	BolC06g042490.2J	0.04152464578773804	0.07558839315407904	0.5493521432992283
Sar03g38810R	MIN02G3220.t1	0.3433224337993951	0.6352485077324963	0.5404537430947708
Sar03g38810R	BcaB05g24639	0.16484051280832215	0.30937327569047945	0.5328207888687876
Sar03g38810R	BcaC03g15264	0.20521543693988376	0.3937799324340906	0.521142445404406
Sar03g38810R	C02p28570.1_BnaDAR	0.20521543693988376	0.3937799324340906	0.521142445404406
Sar03g38810R	BolC02g028050.2J	0.20521543693988376	0.3937799324340906	0.521142445404406
Sar03g38810R	Csa07g037930.1	0.15289011684557782	0.2968523978973209	0.515037499877166
Sar03g38810R	Csa07g037940.1	0.15285876440875115	0.29707354931684676	0.51454855122668
Sar03g38810R	A02p17120.1_BnaDAR	0.16508060872860614	0.3216530728988597	0.5132256540900946
Sar03g38810R	BraA02g020200.3C	0.16347272831388862	0.3254063865824689	0.5023648430220934
Sar03g38810R	BniB05g068560.2N.1	0.16484051280832215	0.33179786733941397	0.49681004320530453
Sar03g38810R	Rs098580	0.17596710175288388	0.3673217462112289	0.4790544082072771
Sar03g38810R	Thlar.0031s0691.1	0.10090543221049826	0.21324392861117258	0.473192521201804
Sar03g38810R	KFK41528.1	0.13996818594971655	0.2971408281607519	0.47104999611158915
Sar03g38810R	g03850.t1	0.13868741521219563	0.2991274359579427	0.46363990239830444
Sar03g38810R	Iin25007.t1	0.07635175179240611	0.16814259291366065	0.45408929688393634
Sar03g38810R	Sar06g55710R	0.16320562106078668	0.36939932303899925	0.44181353587255023
Sar03g38810R	AL2G30600.t1	0.1307121517595804	0.32106684308602074	0.4071181891695985
Sar03g38810R	AT1G71030.1	0.13744229880479614	0.3397595887858891	0.4045280938087373
Sar06g55710R	BjuA02g24000S	NaN	NaN	NaN
Sar06g55710R	Sar06g55710R	0	0	NaN
Sar06g55710R	OV09G037310.1	0.1300414810970841	0.2658825932427954	0.4890936240355322
Sar06g55710R	Carub.0002s1784.1	0.186062947192726	0.3943553830362061	0.47181541116593156
Sar06g55710R	MIN02G3220.t1	0.36506360576715247	0.7745461890126619	0.47132580463988905
Sar06g55710R	BniB03g048930.2N.1	0.15798711359350542	0.35461578758147205	0.4455162999679147
Sar06g55710R	OV12G010370.2	0.15680389111191645	0.35489160479949045	0.4418360113097316
Sar06g55710R	Sar03g38810R	0.16320562106078668	0.36939932303899925	0.44181353587255023
Sar06g55710R	CARHR064320.1	0.1955979434716258	0.4567654643162884	0.4282240203173143
Sar06g55710R	BjuB03g18520S	0.16616790911867632	0.3923785946912178	0.4234887207581803
Sar06g55710R	BcaB03g14865	0.17182031587923174	0.4183605999014327	0.4106990857162774
Sar06g55710R	Sal06g06760L	0.172096757584771	0.42440098439585494	0.4055050857852153
Sar06g55710R	Rs454050	0.14765413295230131	0.36716116898902973	0.4021507322216664
Sar06g55710R	Rs587720	0.14795854253212323	0.3763679447406695	0.3931220620663425
Sar06g55710R	BOERETT00009509	0.13631507157036998	0.35124841314324273	0.388087366290191
Sar06g55710R	C06p45150.1_BnaDAR	0.1413021743052595	0.3704227957154492	0.3814618752939945
Sar06g55710R	Csa07g037940.1	0.15954765811158633	0.4246191648932694	0.37574295110228856
Sar06g55710R	A07p37450.1_BnaDAR	0.14855019463944694	0.4003043947591558	0.37109308961951953
Sar06g55710R	BraA07g035710.3C	0.14855019463944694	0.4003043947591558	0.37109308961951953
Sar06g55710R	Csa07g037930.1	0.15678594615305233	0.42426473842609025	0.36954743572300314
Sar06g55710R	Bostr.10273s0244.1	0.13688336116874236	0.37190235555697276	0.36806263559084346
Sar06g55710R	BolC06g042490.2J	0.11938739932752737	0.34281200567870596	0.3482590963848009
Sar06g55710R	Thhalv10019036m	0.15100144327968543	0.43644115908729114	0.34598350805287853
Sar06g55710R	BcaB05g24639	0.03141820628187011	0.09171718331870575	0.3425552894782624
Sar06g55710R	Thlar.0031s0691.1	0.12104038324239616	0.35999406149729923	0.3362288331617499
Sar06g55710R	KFK41528.1	0.1553103917223993	0.46580814715194074	0.33342137245130454
Sar06g55710R	g03850.t1	0.1432019403338002	0.44791464465511976	0.31970810073437367
Sar06g55710R	AL2G30600.t1	0.12960537490221385	0.4214510393810875	0.30752178258367313
Sar06g55710R	BjuB05g06630S	0.02684850440683429	0.09171718331870575	0.2927314537510282
Sar06g55710R	BcaC03g15264	0.06453114442709236	0.2222631430411708	0.29033668625454
Sar06g55710R	C02p28570.1_BnaDAR	0.06453114442709236	0.2222631430411708	0.29033668625454
Sar06g55710R	BolC02g028050.2J	0.06453114442709236	0.2222631430411708	0.29033668625454
Sar06g55710R	AT1G71030.1	0.14092743835633584	0.48950160251367497	0.2878998508537034
Sar06g55710R	Iin25007.t1	0.11898885953103741	0.42062703325548934	0.28288447989210297
Sar06g55710R	BniB05g068560.2N.1	0.02912987498719792	0.10815619759944044	0.269331537477688
Sar06g55710R	A02p17120.1_BnaDAR	0.03295984902083504	0.15091364301393317	0.21840205009027586
Sar06g55710R	Rs098580	0.042200411992046424	0.19449840133828383	0.21697048254216145
Sar06g55710R	BraA02g020200.3C	0.0314853849996972	0.14942852284549174	0.2107053218497844
Thhalv10019036m	BjuA02g24000S	NaN	NaN	NaN
Thhalv10019036m	Thhalv10019036m	0	0	NaN
Thhalv10019036m	Sar03g38810R	0.14242405791810206	0.21486388816345114	0.6628571191533
Thhalv10019036m	BjuB03g18520S	0.1452339643919262	0.23343074966119168	0.622171520259105
Thhalv10019036m	BniB03g048930.2N.1	0.1413810409885901	0.2277618103486666	0.6207407676122636
Thhalv10019036m	A07p37450.1_BnaDAR	0.1445300373599549	0.24507840486063037	0.589729794602447
Thhalv10019036m	BraA07g035710.3C	0.1445300373599549	0.24507840486063037	0.589729794602447
Thhalv10019036m	Rs454050	0.12923663481094178	0.24173484958773686	0.5346214458996975
Thhalv10019036m	MIN02G3220.t1	0.294609289788786	0.5713180400840001	0.5156660023294031
Thhalv10019036m	Carub.0002s1784.1	0.15616127890096387	0.30387363966673075	0.513902025434755
Thhalv10019036m	BolC06g042490.2J	0.1188863329676784	0.23931549842091335	0.4967765721490319
Thhalv10019036m	Rs587720	0.11409154995877314	0.23016320957678765	0.49569846618214464
Thhalv10019036m	C06p45150.1_BnaDAR	0.12575306967878064	0.2563063552372077	0.4906357845180938
Thhalv10019036m	OV09G037310.1	0.13309685887057388	0.2909425549760054	0.4574678285943788
Thhalv10019036m	OV12G010370.2	0.14318548321030294	0.3134544617500051	0.456798357282597
Thhalv10019036m	CARHR064320.1	0.16984027930456852	0.39149372478796707	0.43382631329928467
Thhalv10019036m	Thlar.0031s0691.1	0.075190248060422	0.17542225731785382	0.42862433313796733
Thhalv10019036m	Sal06g06760L	0.14824124466096383	0.3552970365847317	0.4172318634737925
Thhalv10019036m	BjuB05g06630S	0.15494237736939942	0.3726744855508475	0.4157579425926629
Thhalv10019036m	KFK41528.1	0.12524828139115077	0.3074525406490491	0.4073743580935933
Thhalv10019036m	Bostr.10273s0244.1	0.11016833986084054	0.2727717714239021	0.4038846809028233
Thhalv10019036m	BOERETT00009509	0.10500776904167375	0.2626136025930842	0.39985654971719686
Thhalv10019036m	BcaB05g24639	0.15769383261061184	0.3970009423657127	0.3972127412870121
Thhalv10019036m	Csa07g037940.1	0.12776233303421022	0.32170903178775523	0.3971362952548386
Thhalv10019036m	Csa07g037930.1	0.12515579563465495	0.3214670660875465	0.3893269601700684
Thhalv10019036m	BraA02g020200.3C	0.1551022944240169	0.3989024465781656	0.38882262005285634
Thhalv10019036m	A02p17120.1_BnaDAR	0.14946214200666497	0.3873154623954971	0.3858925256488872
Thhalv10019036m	Rs098580	0.16101696901131637	0.4189929245682912	0.38429519824760766
Thhalv10019036m	Iin25007.t1	0.0988308396885697	0.26148970957176026	0.37795307452222204
Thhalv10019036m	BniB05g068560.2N.1	0.15769383261061184	0.42214296139469537	0.3735555179923306
Thhalv10019036m	BcaB03g14865	0.13812706266182562	0.3721454711234452	0.37116416396212754
Thhalv10019036m	g03850.t1	0.12758314170171223	0.36216978343382544	0.3522743959809773
Thhalv10019036m	BcaC03g15264	0.17764976006601166	0.5077744533113824	0.3498595860967262
Thhalv10019036m	C02p28570.1_BnaDAR	0.17764976006601166	0.5077744533113824	0.3498595860967262
Thhalv10019036m	BolC02g028050.2J	0.17764976006601166	0.5077744533113824	0.3498595860967262
Thhalv10019036m	Sar06g55710R	0.15100144327968543	0.43644115908729114	0.34598350805287853
Thhalv10019036m	AL2G30600.t1	0.11202382577043388	0.3976124224442953	0.281741262211515
Thhalv10019036m	AT1G71030.1	0.11168220366019194	0.40494881674335614	0.2757933818855251
Thlar.0031s0691.1	BjuA02g24000S	NaN	NaN	NaN
Thlar.0031s0691.1	Thlar.0031s0691.1	0	0	NaN
Thlar.0031s0691.1	Carub.0002s1784.1	0.1346556178750514	0.22206033161295963	0.6063920417346291
Thlar.0031s0691.1	MIN02G3220.t1	0.3385423477799668	0.5599894056991465	0.6045513438906882
Thlar.0031s0691.1	OV09G037310.1	0.109307601861538	0.22369456404911703	0.4886466612462569
Thlar.0031s0691.1	Sar03g38810R	0.10090543221049826	0.21324392861117258	0.473192521201804
Thlar.0031s0691.1	BjuB03g18520S	0.11510792533387856	0.24437537881211813	0.47102914333434714
Thlar.0031s0691.1	BniB03g048930.2N.1	0.10399498535126972	0.22161377442319607	0.46926228129069164
Thlar.0031s0691.1	BjuB05g06630S	0.1229236570323843	0.28293560122441086	0.4344580763270126
Thlar.0031s0691.1	Bostr.10273s0244.1	0.07782353250556384	0.1796922257685276	0.43309348622467964
Thlar.0031s0691.1	Thhalv10019036m	0.075190248060422	0.17542225731785382	0.42862433313796733
Thlar.0031s0691.1	BOERETT00009509	0.07237639099443291	0.16960804023651418	0.42672735852325067
Thlar.0031s0691.1	OV12G010370.2	0.10304990205183223	0.2466937732393726	0.4177239688649967
Thlar.0031s0691.1	Csa07g037940.1	0.10725474649498384	0.2607964097826041	0.41125852378255423
Thlar.0031s0691.1	BcaB05g24639	0.12584360556612745	0.30688176562852537	0.4100719549380421
Thlar.0031s0691.1	Sal06g06760L	0.10697254912723884	0.2639990347439252	0.4052005312481558
Thlar.0031s0691.1	Csa07g037930.1	0.1044477277084361	0.2605871195940206	0.4008169239951672
Thlar.0031s0691.1	BcaB03g14865	0.13173976863801004	0.3408397434896123	0.38651527926063306
Thlar.0031s0691.1	BniB05g068560.2N.1	0.12584360556612745	0.33161777610509635	0.3794838957192846
Thlar.0031s0691.1	A07p37450.1_BnaDAR	0.10078305301740284	0.26612546050724406	0.3787050394400707
Thlar.0031s0691.1	BraA07g035710.3C	0.10078305301740284	0.26612546050724406	0.3787050394400707
Thlar.0031s0691.1	Rs098580	0.13399758164276407	0.3744919939254834	0.35781160563188696
Thlar.0031s0691.1	A02p17120.1_BnaDAR	0.11440587983912244	0.3203115056192536	0.35717068488671116
Thlar.0031s0691.1	BraA02g020200.3C	0.11598623704908392	0.3298218922637026	0.35166324543535576
Thlar.0031s0691.1	Rs454050	0.09726301447990315	0.28555461875463184	0.34061089575118453
Thlar.0031s0691.1	CARHR064320.1	0.1246647290151327	0.3662976218428292	0.34033726014367566
Thlar.0031s0691.1	Sar06g55710R	0.12104038324239616	0.35999406149729923	0.3362288331617499
Thlar.0031s0691.1	C06p45150.1_BnaDAR	0.09086291819227647	0.2739742997871226	0.3316475971026361
Thlar.0031s0691.1	BcaC03g15264	0.13963490348426036	0.4228994857477669	0.3301846140516327
Thlar.0031s0691.1	C02p28570.1_BnaDAR	0.13963490348426036	0.4228994857477669	0.3301846140516327
Thlar.0031s0691.1	BolC02g028050.2J	0.13963490348426036	0.4228994857477669	0.3301846140516327
Thlar.0031s0691.1	g03850.t1	0.09189174023585431	0.27895124707735025	0.3294186392734559
Thlar.0031s0691.1	BolC06g042490.2J	0.08548674038513505	0.26001650372722174	0.3287742860923072
Thlar.0031s0691.1	Rs587720	0.08924581713201037	0.2715493444302069	0.3286541432065514
Thlar.0031s0691.1	KFK41528.1	0.0845966206090083	0.2840778696353401	0.2977937729454313
Thlar.0031s0691.1	AT1G71030.1	0.08518856830169803	0.29684998278451097	0.2869751498808003
Thlar.0031s0691.1	AL2G30600.t1	0.08291437007742833	0.29403156583201806	0.2819913904236996
Thlar.0031s0691.1	Iin25007.t1	0.060690214211171524	0.25395162215927863	0.238983368939091
