# Supplementary material for: Genome-wide identification of MYBL2 in Brassicaceae, with a focus on the expression pattern of regulating anthocyanin synthesis in Brassica crops
Source: Front Plant Sci. 2025 Jul 1;16:1629560. doi: 10.3389/fpls.2025.1629560 (PMC12259598; doi:10.3389/fpls.2025.1629560)
Supplement: Supplementary file 5 [file Table4.xlsx]

## Sheet: Sheet1
Table S4 16 MYBL2 genes of Brassica and their renaming information
MYBL2	AT1G71030	AT1G71030.1	AthMYBL2
MYBL2	AT1G71030	BraA02g020200.3C	BraMYBL2.A02
MYBL2	AT1G71030	BraA07g035710.3C	BraMYBL2.A07
MYBL2	AT1G71030	BniB03g048930.2N.1	BniMYBL2.B03
MYBL2	AT1G71030	BniB05g068560.2N.1	BniMYBL2.B05
MYBL2	AT1G71030	A02p17120.1_BnaDAR	BnaMYBL2.A02
MYBL2	AT1G71030	A07p37450.1_BnaDAR	BnaMYBL2.A07
MYBL2	AT1G71030	C02p28570.1_BnaDAR	BnaMYBL2.C02
MYBL2	AT1G71030	C06p45150.1_BnaDAR	BnaMYBL2.C06
MYBL2	AT1G71030	BolC02g028050.2J	BolMYBL2.C02
MYBL2	AT1G71030	BolC06g042490.2J	BolMYBL2.C06
MYBL2	AT1G71030	BjuA02g24000S	BjuMYBL2.A02
MYBL2	AT1G71030	BjuB03g18520S	BjuMYBL2.B03
MYBL2	AT1G71030	BjuB05g06630S	BjuMYBL2.B05
MYBL2	AT1G71030	BcaB03g14865	BcaMYBL2.B03
MYBL2	AT1G71030	BcaB05g24639	BcaMYBL2.B05
MYBL2	AT1G71030	BcaC03g15264	BcaMYBL2.C03
