# Supplementary material for: Genome-wide identification of MYBL2 in Brassicaceae, with a focus on the expression pattern of regulating anthocyanin synthesis in Brassica crops
Source: Front Plant Sci. 2025 Jul 1;16:1629560. doi: 10.3389/fpls.2025.1629560 (PMC12259598; doi:10.3389/fpls.2025.1629560)
Supplement: Supplementary file 6 [file Table5.xlsx]

## Sheet: Sheet1
Table S5 Co-lineage of MYBL2 in Arabidopsis thaliana and Brassica
AT1G71030	BraA02g020200.3C
AT1G71030	BraA07g035710.3C
BraA02g020200.3C	A02p17120.1_BnaDAR
BraA07g035710.3C	A07p37450.1_BnaDAR
A02p17120.1_BnaDAR	BjuA02g24000S
BjuA02g24000S	BolC02g028050.2J
BolC02g028050.2J	C02p28570.1_BnaDAR
BolC06g042490.2J	C06p45150.1_BnaDAR
C02p28570.1_BnaDAR	BcaC03g15264
BcaC03g15264	BniB05g068560.2N.1
BniB03g048930.2N.1	BjuB03g18520S
BniB05g068560.2N.1	BjuB05g06630S
BjuB03g18520S	BcaB03g14865
BjuB05g06630S	BcaB05g24639
