# Supplementary material for: Genome-wide identification of MYBL2 in Brassicaceae, with a focus on the expression pattern of regulating anthocyanin synthesis in Brassica crops
Source: Front Plant Sci. 2025 Jul 1;16:1629560. doi: 10.3389/fpls.2025.1629560 (PMC12259598; doi:10.3389/fpls.2025.1629560)
Supplement: Supplementary file 7 [file Table6.xlsx]

## Sheet: Sheet1
Table S6 16 MYBL2 genes of Brassica and their renaming information
Gene ID				Chromosome	Start	Stop
MYBL2	AT1G71030	AT1G71030.1	AthMYBL2	Chr1	26795123	26796364
MYBL2	AT1G71030	BraA02g020200.3C	BraMYBL2.A02	A02	11676469	11677321
MYBL2	AT1G71030	BraA07g035710.3C	BraMYBL2.A07	A07	25180918	25181774
MYBL2	AT1G71030	BniB03g048930.2N.1	BniMYBL2.B03	B3	25826802	25827668
MYBL2	AT1G71030	BniB05g068560.2N.1	BniMYBL2.B05	B5	63289303	63290179
MYBL2	AT1G71030	A02p17120.1_BnaDAR	BnaMYBL2.A02	A02	11830567	11831427
MYBL2	AT1G71030	A07p37450.1_BnaDAR	BnaMYBL2.A07	A07	25777242	25778132
MYBL2	AT1G71030	C02p28570.1_BnaDAR	BnaMYBL2.C02	C02	22465588	22466526
MYBL2	AT1G71030	C06p45150.1_BnaDAR	BnaMYBL2.C06	C06	45153671	45154607
MYBL2	AT1G71030	BolC02g028050.2J	BolMYBL2.C02	C02	24890690	24891620
MYBL2	AT1G71030	BolC06g042490.2J	BolMYBL2.C06	C06	42579841	42580522
MYBL2	AT1G71030	BjuA02g24000S	BjuMYBL2.A02	A02	22079533	22091362
MYBL2	AT1G71030	BjuB03g18520S	BjuMYBL2.B03	B03	35099428	35102564
MYBL2	AT1G71030	BjuB05g06630S	BjuMYBL2.B05	B05	5264811	5277018
MYBL2	AT1G71030	BcaB03g14865	BcaMYBL2.B03	ChrB03	21311105	21311990
MYBL2	AT1G71030	BcaB05g24639	BcaMYBL2.B05	ChrB05	50137436	50138312
MYBL2	AT1G71030	BcaC03g15264	BcaMYBL2.C03	ChrC03	23941501	23942422
