# Supplementary material for: Genome-wide identification of MYBL2 in Brassicaceae, with a focus on the expression pattern of regulating anthocyanin synthesis in Brassica crops
Source: Front Plant Sci. 2025 Jul 1;16:1629560. doi: 10.3389/fpls.2025.1629560 (PMC12259598; doi:10.3389/fpls.2025.1629560)
Supplement: Supplementary file 8 [file Table7.xlsx]

## Sheet: Sheet1
Table S7 Cis-element analysis of MYBL2
ID	Name	Sequence	Start		Length		End	Sense/Negative strand	Species	Function
AT1G71030.1	TC-rich repeats	ATTCTCTAAC	495	515	9	524	544	+	Nicotiana tabacum	defense and stress responsiveness
AT1G71030.1	TC-rich repeats	GTTTTCTTAC	796	816	9	825	845	+	Nicotiana tabacum	defense and stress responsiveness
AT1G71030.1	GT1-motif	GGTTAA	560	580	6	586	606	-	Arabidopsis thaliana	light responsiveness
AT1G71030.1	CAT-box	GCCACT	1491	1511	6	1517	1537	+	Arabidopsis thaliana	meristem expression
AT1G71030.1	O2-site	GATGATGTGG	976	996	9	1005	1025	+	Zea mays	zein metabolism regulation
AT1G71030.1	chs-CMA2b	GAACCTACACAC	1378	1398	11	1409	1429	+	Hordeum vulgare	light responsiveness
AT1G71030.1	MSA-like	TCCAACGGT	43	63	9	72	92	+	Catharanthus roseus	cell cycle regulation
AT1G71030.1	GATA-motif	AAGGATAAGG	202	222	10	232	252	-	Solanum tuberosum	light responsiveness
AT1G71030.1	GATA-motif	GATAGGG	1274	1294	7	1301	1321	+	Pisum sativum	light responsiveness
AT1G71030.1	TGA-element	AACGAC	64	84	6	90	110	-	Brassica oleracea	auxin responsiveness
AT1G71030.1	I-box	gGATAAGGTG	200	220	10	230	250	-	Zea mays	light responsiveness
AT1G71030.1	I-box	ccttatcct	202	222	9	231	251	+	Arabidopsis thaliana	light responsiveness
AT1G71030.1	I-box	AGATAAGG	1364	1384	8	1392	1412	-	Triticum aestivum	light responsiveness
AT1G71030.1	TGACG-motif	TGACG	228	248	5	253	273	-	Hordeum vulgare	MeJA-responsiveness
AT1G71030.1	TGACG-motif	TGACG	390	410	5	415	435	+	Hordeum vulgare	MeJA-responsiveness
AT1G71030.1	TGACG-motif	TGACG	676	696	5	701	721	-	Hordeum vulgare	MeJA-responsiveness
AT1G71030.1	TGACG-motif	TGACG	832	852	5	857	877	+	Hordeum vulgare	MeJA-responsiveness
AT1G71030.1	TGACG-motif	TGACG	900	920	5	925	945	+	Hordeum vulgare	MeJA-responsiveness
AT1G71030.1	LTR	CCGAAA	443	463	6	469	489	+	Hordeum vulgare	low-temperature responsiveness
AT1G71030.1	TCT-motif	TCTTAC	800	820	6	826	846	+	Arabidopsis thaliana	light responsiveness
AT1G71030.1	TCT-motif	TCTTAC	821	841	6	847	867	+	Arabidopsis thaliana	light responsiveness
AT1G71030.1	ARE	AAACCA	94	114	6	120	140	+	Zea mays	anaerobic induction
AT1G71030.1	ARE	AAACCA	1400	1420	6	1426	1446	-	Zea mays	anaerobic induction
AT1G71030.1	ARE	AAACCA	1911	1931	6	1937	1957	+	Zea mays	anaerobic induction
AT1G71030.1	G-Box	CACGTT	353	373	6	379	399	+	Pisum sativum	light responsiveness
AT1G71030.1	CCAAT-box	CAACGG	45	65	6	71	91	+	Hordeum vulgare	MYBHv1 binding site
AT1G71030.1	CCAAT-box	CAACGG	414	434	6	440	460	+	Hordeum vulgare	MYBHv1 binding site
AT1G71030.1	CCAAT-box	CAACGG	578	598	6	604	624	-	Hordeum vulgare	MYBHv1 binding site
AT1G71030.1	TCCC-motif	TCTCCCT	1360	1380	7	1387	1407	+	Spinacia oleracea	light responsiveness
AT1G71030.1	CAG-motif	GAAAGGCAGAC	419	439	10	449	469	-	Arabidopsis thaliana	light responsiveness
AT1G71030.1	ABRE	ACGTG	288	308	5	313	333	-	Arabidopsis thaliana	abscisic acid responsiveness
AT1G71030.1	ABRE	ACGTG	347	367	5	372	392	-	Arabidopsis thaliana	abscisic acid responsiveness
AT1G71030.1	ABRE	ACGTG	353	373	5	378	398	-	Arabidopsis thaliana	abscisic acid responsiveness
AT1G71030.1	ABRE	ACGTG	869	889	5	894	914	-	Arabidopsis thaliana	abscisic acid responsiveness
AT1G71030.1	CGTCA-motif	CGTCA	228	248	5	253	273	+	Hordeum vulgare	MeJA-responsiveness
AT1G71030.1	CGTCA-motif	CGTCA	390	410	5	415	435	-	Hordeum vulgare	MeJA-responsiveness
AT1G71030.1	CGTCA-motif	CGTCA	676	696	5	701	721	+	Hordeum vulgare	MeJA-responsiveness
AT1G71030.1	CGTCA-motif	CGTCA	832	852	5	857	877	-	Hordeum vulgare	MeJA-responsiveness
AT1G71030.1	CGTCA-motif	CGTCA	900	920	5	925	945	-	Hordeum vulgare	MeJA-responsiveness
AT1G71030.1	G-box	CACGTC	288	308	6	314	334	+	Zea mays	light responsiveness
AT1G71030.1	G-box	TACGTG	347	367	6	373	393	-	Arabidopsis thaliana	light responsiveness
AT1G71030.1	G-box	TACGTG	869	889	6	895	915	-	Arabidopsis thaliana	light responsiveness
AT1G71030.1	Box 4	ATTAAT	1811	1831	6	1837	1857	-	Petroselinum crispum	light responsiveness
AT1G71030.1	P-box	CCTTTTG	1585	1605	7	1612	1632	-	Oryza sativa	gibberellin-responsiveness
BraA02g020200.3C	ARE	AAACCA	659	679	6	685	705	+	Zea mays	anaerobic induction
BraA02g020200.3C	ARE	AAACCA	1283	1303	6	1309	1329	-	Zea mays	anaerobic induction
BraA02g020200.3C	ARE	AAACCA	1757	1777	6	1783	1803	+	Zea mays	anaerobic induction
BraA02g020200.3C	ARE	AAACCA	1951	1971	6	1977	1997	+	Zea mays	anaerobic induction
BraA02g020200.3C	GT1-motif	GGTTAAT	247	267	7	274	294	+	Avena sativa	light responsiveness
BraA02g020200.3C	GT1-motif	GGTTAA	1916	1936	6	1942	1962	-	Arabidopsis thaliana	light responsiveness
BraA02g020200.3C	ABRE	ACGTG	874	894	5	899	919	+	Arabidopsis thaliana	abscisic acid responsiveness
BraA02g020200.3C	TCT-motif	TCTTAC	1390	1410	6	1416	1436	+	Arabidopsis thaliana	light responsiveness
BraA02g020200.3C	CGTCA-motif	CGTCA	52	72	5	77	97	-	Hordeum vulgare	MeJA-responsiveness
BraA02g020200.3C	Box 4	ATTAAT	582	602	6	608	628	+	Petroselinum crispum	light responsiveness
BraA02g020200.3C	Box 4	ATTAAT	1019	1039	6	1045	1065	-	Petroselinum crispum	light responsiveness
BraA02g020200.3C	Box 4	ATTAAT	1063	1083	6	1089	1109	-	Petroselinum crispum	light responsiveness
BraA02g020200.3C	Box 4	ATTAAT	1091	1111	6	1117	1137	-	Petroselinum crispum	light responsiveness
BraA02g020200.3C	Box 4	ATTAAT	1107	1127	6	1133	1153	-	Petroselinum crispum	light responsiveness
BraA02g020200.3C	Box 4	ATTAAT	1192	1212	6	1218	1238	-	Petroselinum crispum	light responsiveness
BraA02g020200.3C	Box 4	ATTAAT	1227	1247	6	1253	1273	-	Petroselinum crispum	light responsiveness
BraA02g020200.3C	Box 4	ATTAAT	1424	1444	6	1450	1470	-	Petroselinum crispum	light responsiveness
BraA02g020200.3C	Box 4	ATTAAT	1544	1564	6	1570	1590	-	Petroselinum crispum	light responsiveness
BraA02g020200.3C	Box 4	ATTAAT	1561	1581	6	1587	1607	-	Petroselinum crispum	light responsiveness
BraA02g020200.3C	MRE	AACCTAA	1934	1954	7	1961	1981	+	Petroselinum crispum	light responsiveness
BraA02g020200.3C	TGACG-motif	TGACG	52	72	5	77	97	+	Hordeum vulgare	MeJA-responsiveness
BraA02g020200.3C	G-Box	CACGTT	873	893	6	899	919	-	Pisum sativum	light responsiveness
BraA02g020200.3C	G-box	TAAACGTG	871	891	8	899	919	+	Brassica oleracea	light responsiveness
BraA02g020200.3C	ATCT-motif	AATCTAATCC	778	798	10	808	828	-	Pisum sativum	light responsiveness
BraA07g035710.3C	P-box	CCTTTTG	752	772	7	779	799	+	Oryza sativa	gibberellin-responsiveness
BraA07g035710.3C	CAT-box	GCCACT	1224	1244	6	1250	1270	+	Arabidopsis thaliana	meristem expression
BraA07g035710.3C	TC-rich repeats	ATTCTCTAAC	266	286	9	295	315	-	Nicotiana tabacum	defense and stress responsiveness
BraA07g035710.3C	TC-rich repeats	ATTCTCTAAC	1046	1066	9	1075	1095	+	Nicotiana tabacum	defense and stress responsiveness
BraA07g035710.3C	AAAC-motif	CAATCAAAACCT	1649	1669	11	1680	1700	-	Spinacia oleracea	light responsiveness
BraA07g035710.3C	TCT-motif	TCTTAC	40	60	6	66	86	-	Arabidopsis thaliana	light responsiveness
BraA07g035710.3C	TCT-motif	TCTTAC	52	72	6	78	98	+	Arabidopsis thaliana	light responsiveness
BraA07g035710.3C	TATC-box	TATCCCA	207	227	7	234	254	-	Oryza sativa	gibberellin-responsiveness
BraA07g035710.3C	circadian	CAAAGATATC	1551	1571	9	1580	1600	+	Lycopersicon esculentum	circadian control
BraA07g035710.3C	ARE	AAACCA	1595	1615	6	1621	1641	+	Zea mays	anaerobic induction
BraA07g035710.3C	TCA-element	CCATCTTTTT	535	555	9	564	584	-	Nicotiana tabacum	salicylic acid responsiveness
BraA07g035710.3C	TCA-element	CCATCTTTTT	1630	1650	9	1659	1679	-	Nicotiana tabacum	salicylic acid responsiveness
BraA07g035710.3C	MBS	CAACTG	1068	1088	6	1094	1114	+	Arabidopsis thaliana	drought-inducibility
BraA07g035710.3C	AT1-motif	AATTATTTTTTATT	1387	1407	13	1420	1440	+	Solanum tuberosum	light responsiveness
BraA07g035710.3C	TGACG-motif	TGACG	943	963	5	968	988	+	Hordeum vulgare	MeJA-responsiveness
BraA07g035710.3C	chs-CMA1a	TTACTTAA	178	198	8	206	226	+	Daucus carota	light responsiveness
BraA07g035710.3C	AE-box	AGAAACTT	351	371	8	379	399	-	Arabidopsis thaliana	light responsiveness
BraA07g035710.3C	CGTCA-motif	CGTCA	943	963	5	968	988	-	Hordeum vulgare	MeJA-responsiveness
BraA07g035710.3C	WUN-motif	AAATTTCCT	293	313	9	322	342	-	Brassica oleracea	wound-responsive
BraA07g035710.3C	Box 4	ATTAAT	1467	1487	6	1493	1513	-	Petroselinum crispum	light responsiveness
BraA07g035710.3C	Box 4	ATTAAT	1483	1503	6	1509	1529	-	Petroselinum crispum	light responsiveness
BraA07g035710.3C	Box 4	ATTAAT	1703	1723	6	1729	1749	-	Petroselinum crispum	light responsiveness
BraA07g035710.3C	LAMP-element	CTTTATCA	457	477	8	485	505	+	Pisum sativum	light responsiveness
BraA07g035710.3C	GA-motif	ATAGATAA	1198	1218	8	1226	1246	-	Arabidopsis thaliana	light responsiveness
BolC02g028050.2J	GT1-motif	GGTTAA	1916	1936	6	1942	1962	-	Arabidopsis thaliana	light responsiveness
BolC02g028050.2J	MRE	AACCTAA	1934	1954	7	1961	1981	+	Petroselinum crispum	light responsiveness
BolC02g028050.2J	ABRE	ACGTG	312	332	5	337	357	+	Arabidopsis thaliana	abscisic acid responsiveness
BolC02g028050.2J	ABRE	ACGTG	1838	1858	5	1863	1883	+	Arabidopsis thaliana	abscisic acid responsiveness
BolC02g028050.2J	circadian	CAAAGATATC	489	509	9	518	538	+	Lycopersicon esculentum	circadian control
BolC02g028050.2J	TC-rich repeats	GTTTTCTTAC	167	187	9	196	216	+	Nicotiana tabacum	defense and stress responsiveness
BolC02g028050.2J	TC-rich repeats	GTTTTCTTAC	339	359	9	368	388	+	Nicotiana tabacum	defense and stress responsiveness
BolC02g028050.2J	Box 4	ATTAAT	126	146	6	152	172	+	Petroselinum crispum	light responsiveness
BolC02g028050.2J	Box 4	ATTAAT	460	480	6	486	506	+	Petroselinum crispum	light responsiveness
BolC02g028050.2J	Box 4	ATTAAT	504	524	6	530	550	+	Petroselinum crispum	light responsiveness
BolC02g028050.2J	Box 4	ATTAAT	532	552	6	558	578	+	Petroselinum crispum	light responsiveness
BolC02g028050.2J	Box 4	ATTAAT	636	656	6	662	682	+	Petroselinum crispum	light responsiveness
BolC02g028050.2J	Box 4	ATTAAT	671	691	6	697	717	+	Petroselinum crispum	light responsiveness
BolC02g028050.2J	Box 4	ATTAAT	867	887	6	893	913	+	Petroselinum crispum	light responsiveness
BolC02g028050.2J	Box 4	ATTAAT	988	1008	6	1014	1034	-	Petroselinum crispum	light responsiveness
BolC02g028050.2J	Box 4	ATTAAT	1005	1025	6	1031	1051	-	Petroselinum crispum	light responsiveness
BolC02g028050.2J	Box 4	ATTAAT	1312	1332	6	1338	1358	-	Petroselinum crispum	light responsiveness
BolC02g028050.2J	Box 4	ATTAAT	1451	1471	6	1477	1497	-	Petroselinum crispum	light responsiveness
BolC02g028050.2J	TCT-motif	TCTTAC	833	853	6	859	879	+	Arabidopsis thaliana	light responsiveness
BolC02g028050.2J	LTR	CCGAAA	1145	1165	6	1171	1191	+	Hordeum vulgare	low-temperature responsiveness
BolC02g028050.2J	LTR	CCGAAA	1770	1790	6	1796	1816	+	Hordeum vulgare	low-temperature responsiveness
BolC02g028050.2J	ARE	AAACCA	727	747	6	753	773	-	Zea mays	anaerobic induction
BolC02g028050.2J	ARE	AAACCA	1758	1778	6	1784	1804	+	Zea mays	anaerobic induction
BolC02g028050.2J	ARE	AAACCA	1951	1971	6	1977	1997	+	Zea mays	anaerobic induction
BolC02g028050.2J	G-Box	CACGTT	311	331	6	337	357	-	Pisum sativum	light responsiveness
BolC02g028050.2J	TGACG-motif	TGACG	1204	1224	5	1229	1249	-	Hordeum vulgare	MeJA-responsiveness
BolC02g028050.2J	CGTCA-motif	CGTCA	1204	1224	5	1229	1249	+	Hordeum vulgare	MeJA-responsiveness
BolC02g028050.2J	G-box	TAAACGTG	309	329	8	337	357	+	Brassica oleracea	light responsiveness
BolC02g028050.2J	G-box	CACGTC	1837	1857	6	1863	1883	-	Zea mays	light responsiveness
BolC06g042490.2J	MRE	AACCTAA	155	175	7	182	202	-	Petroselinum crispum	light responsiveness
BolC06g042490.2J	TGA-element	AACGAC	1937	1957	6	1963	1983	-	Brassica oleracea	auxin responsiveness
BolC06g042490.2J	CAT-box	GCCACT	328	348	6	354	374	+	Arabidopsis thaliana	meristem expression
BolC06g042490.2J	ATCT-motif	AATCTAATCC	1954	1974	9	1983	2003	+	Pisum sativum	light responsiveness
BolC06g042490.2J	GT1-motif	GGTTAAT	846	866	7	873	893	-	Avena sativa	light responsiveness
BolC06g042490.2J	GT1-motif	GGTTAA	847	867	6	873	893	-	Arabidopsis thaliana	light responsiveness
BolC06g042490.2J	GT1-motif	GGTTAAT	1080	1100	7	1107	1127	-	Avena sativa	light responsiveness
BolC06g042490.2J	GT1-motif	GGTTAA	1081	1101	6	1107	1127	-	Arabidopsis thaliana	light responsiveness
BolC06g042490.2J	Box 4	ATTAAT	317	337	6	343	363	+	Petroselinum crispum	light responsiveness
BolC06g042490.2J	Box 4	ATTAAT	574	594	6	600	620	+	Petroselinum crispum	light responsiveness
BolC06g042490.2J	Box 4	ATTAAT	590	610	6	616	636	+	Petroselinum crispum	light responsiveness
BolC06g042490.2J	Box 4	ATTAAT	1040	1060	6	1066	1086	-	Petroselinum crispum	light responsiveness
BolC06g042490.2J	AT1-motif	AATTATTTTTTATT	493	513	13	526	546	+	Solanum tuberosum	light responsiveness
BolC06g042490.2J	TCA-element	CCATCTTTTT	1432	1452	9	1461	1481	-	Nicotiana tabacum	salicylic acid responsiveness
BolC06g042490.2J	GCN4_motif	TGAGTCA	215	235	7	242	262	+	Oryza sativa	endosperm expression
BolC06g042490.2J	LTR	CCGAAA	705	725	6	731	751	+	Hordeum vulgare	low-temperature responsiveness
BolC06g042490.2J	LTR	CCGAAA	719	739	6	745	765	+	Hordeum vulgare	low-temperature responsiveness
BolC06g042490.2J	LTR	CCGAAA	821	841	6	847	867	+	Hordeum vulgare	low-temperature responsiveness
BolC06g042490.2J	LTR	CCGAAA	1205	1225	6	1231	1251	+	Hordeum vulgare	low-temperature responsiveness
BolC06g042490.2J	LTR	CCGAAA	1297	1317	6	1323	1343	+	Hordeum vulgare	low-temperature responsiveness
BolC06g042490.2J	TCCC-motif	TCTCCCT	233	253	7	260	280	+	Spinacia oleracea	light responsiveness
BolC06g042490.2J	AAAC-motif	CAATCAAAACCT	1451	1471	11	1482	1502	-	Spinacia oleracea	light responsiveness
BniB03g048930.2N.1	I-box	GATAAGGGT	1250	1270	9	1279	1299	-	Arabidopsis thaliana	light responsiveness
BniB03g048930.2N.1	I-box	AGATAAGG	1252	1272	8	1280	1300	-	Triticum aestivum	light responsiveness
BniB03g048930.2N.1	TCT-motif	TCTTAC	786	806	6	812	832	+	Arabidopsis thaliana	light responsiveness
BniB03g048930.2N.1	ABRE	ACGTG	1382	1402	5	1407	1427	-	Arabidopsis thaliana	abscisic acid responsiveness
BniB03g048930.2N.1	Box 4	ATTAAT	308	328	6	334	354	+	Petroselinum crispum	light responsiveness
BniB03g048930.2N.1	Box 4	ATTAAT	727	747	6	753	773	+	Petroselinum crispum	light responsiveness
BniB03g048930.2N.1	Box 4	ATTAAT	757	777	6	783	803	+	Petroselinum crispum	light responsiveness
BniB03g048930.2N.1	Box 4	ATTAAT	1395	1415	6	1421	1441	-	Petroselinum crispum	light responsiveness
BniB03g048930.2N.1	Box 4	ATTAAT	1406	1426	6	1432	1452	-	Petroselinum crispum	light responsiveness
BniB03g048930.2N.1	Box 4	ATTAAT	1825	1845	6	1851	1871	-	Petroselinum crispum	light responsiveness
BniB03g048930.2N.1	AE-box	AGAAACTT	893	913	8	921	941	-	Arabidopsis thaliana	light responsiveness
BniB03g048930.2N.1	AAAC-motif	CAATCAAAACCT	1553	1573	11	1584	1604	+	Spinacia oleracea	light responsiveness
BniB03g048930.2N.1	AAAC-motif	CAATCAAAACCT	1611	1631	11	1642	1662	-	Spinacia oleracea	light responsiveness
BniB03g048930.2N.1	GT1-motif	GGTTAAT	1464	1484	7	1491	1511	+	Avena sativa	light responsiveness
BniB03g048930.2N.1	CGTCA-motif	CGTCA	839	859	5	864	884	-	Hordeum vulgare	MeJA-responsiveness
BniB03g048930.2N.1	ARE	AAACCA	70	90	6	96	116	+	Zea mays	anaerobic induction
BniB03g048930.2N.1	TGACG-motif	TGACG	839	859	5	864	884	+	Hordeum vulgare	MeJA-responsiveness
BniB03g048930.2N.1	TCA-element	CCATCTTTTT	435	455	9	464	484	-	Nicotiana tabacum	salicylic acid responsiveness
BniB03g048930.2N.1	G-box	CACGAC	420	440	6	446	466	-	Zea mays	light responsiveness
BniB03g048930.2N.1	G-box	TACGTG	1382	1402	6	1408	1428	-	Arabidopsis thaliana	light responsiveness
BniB03g048930.2N.1	MBS	CAACTG	612	632	6	638	658	+	Arabidopsis thaliana	drought-inducibility
BniB03g048930.2N.1	O2-site	GTTGACGTGA	1217	1237	9	1246	1266	-	Zea mays	zein metabolism regulation
BniB05g068560.2N.1	MRE	AACCTAA	652	672	7	679	699	-	Petroselinum crispum	light responsiveness
BniB05g068560.2N.1	MRE	AACCTAA	1315	1335	7	1342	1362	-	Petroselinum crispum	light responsiveness
BniB05g068560.2N.1	MRE	AACCTAA	1938	1958	7	1965	1985	+	Petroselinum crispum	light responsiveness
BniB05g068560.2N.1	CGTCA-motif	CGTCA	697	717	5	722	742	-	Hordeum vulgare	MeJA-responsiveness
BniB05g068560.2N.1	ARE	AAACCA	1001	1021	6	1027	1047	+	Zea mays	anaerobic induction
BniB05g068560.2N.1	ARE	AAACCA	1309	1329	6	1335	1355	-	Zea mays	anaerobic induction
BniB05g068560.2N.1	ARE	AAACCA	1955	1975	6	1981	2001	+	Zea mays	anaerobic induction
BniB05g068560.2N.1	TCT-motif	TCTTAC	28	48	6	54	74	-	Arabidopsis thaliana	light responsiveness
BniB05g068560.2N.1	TCT-motif	TCTTAC	155	175	6	181	201	-	Arabidopsis thaliana	light responsiveness
BniB05g068560.2N.1	ATCT-motif	AATCTAATCC	948	968	9	977	997	+	Pisum sativum	light responsiveness
BniB05g068560.2N.1	TGA-element	AACGAC	714	734	6	740	760	-	Brassica oleracea	auxin responsiveness
BniB05g068560.2N.1	TATC-box	TATCCCA	1765	1785	7	1792	1812	-	Oryza sativa	gibberellin-responsiveness
BniB05g068560.2N.1	GT1-motif	GGTTAA	655	675	6	681	701	+	Arabidopsis thaliana	light responsiveness
BniB05g068560.2N.1	GT1-motif	GGTTAA	1318	1338	6	1344	1364	+	Arabidopsis thaliana	light responsiveness
BniB05g068560.2N.1	GT1-motif	GGTTAA	1356	1376	6	1382	1402	+	Arabidopsis thaliana	light responsiveness
BniB05g068560.2N.1	GT1-motif	GGTTAA	1920	1940	6	1946	1966	-	Arabidopsis thaliana	light responsiveness
BniB05g068560.2N.1	AE-box	AGAAACAA	485	505	8	513	533	+	Arabidopsis thaliana	light responsiveness
BniB05g068560.2N.1	O2-site	GATGATGTGG	275	295	9	304	324	+	Zea mays	zein metabolism regulation
BniB05g068560.2N.1	TGACG-motif	TGACG	697	717	5	722	742	+	Hordeum vulgare	MeJA-responsiveness
A02p17120.1_BnaDAR	CGTCA-motif	CGTCA	54	74	5	79	99	-	Hordeum vulgare	MeJA-responsiveness
A02p17120.1_BnaDAR	CGTCA-motif	CGTCA	220	240	5	245	265	-	Hordeum vulgare	MeJA-responsiveness
A02p17120.1_BnaDAR	CGTCA-motif	CGTCA	264	284	5	289	309	+	Hordeum vulgare	MeJA-responsiveness
A02p17120.1_BnaDAR	TCT-motif	TCTTAC	1385	1405	6	1411	1431	+	Arabidopsis thaliana	light responsiveness
A02p17120.1_BnaDAR	G-box	CACGTC	221	241	6	247	267	-	Zea mays	light responsiveness
A02p17120.1_BnaDAR	G-box	CACGTC	262	282	6	288	308	+	Zea mays	light responsiveness
A02p17120.1_BnaDAR	G-box	TAAACGTG	865	885	8	893	913	+	Brassica oleracea	light responsiveness
A02p17120.1_BnaDAR	G-Box	CACGTT	867	887	6	893	913	-	Pisum sativum	light responsiveness
A02p17120.1_BnaDAR	GT1-motif	GGTTAAT	248	268	7	275	295	+	Avena sativa	light responsiveness
A02p17120.1_BnaDAR	GT1-motif	GGTTAA	1916	1936	6	1942	1962	-	Arabidopsis thaliana	light responsiveness
A02p17120.1_BnaDAR	ATCT-motif	AATCTAATCC	772	792	10	802	822	-	Pisum sativum	light responsiveness
A02p17120.1_BnaDAR	ATCT-motif	AATCTAATCC	1748	1768	9	1777	1797	+	Pisum sativum	light responsiveness
A02p17120.1_BnaDAR	O2-site	GTTGACGTGA	261	281	9	290	310	-	Zea mays	zein metabolism regulation
A02p17120.1_BnaDAR	MRE	AACCTAA	1934	1954	7	1961	1981	+	Petroselinum crispum	light responsiveness
A02p17120.1_BnaDAR	Box 4	ATTAAT	576	596	6	602	622	+	Petroselinum crispum	light responsiveness
A02p17120.1_BnaDAR	Box 4	ATTAAT	1016	1036	6	1042	1062	-	Petroselinum crispum	light responsiveness
A02p17120.1_BnaDAR	Box 4	ATTAAT	1060	1080	6	1086	1106	-	Petroselinum crispum	light responsiveness
A02p17120.1_BnaDAR	Box 4	ATTAAT	1088	1108	6	1114	1134	-	Petroselinum crispum	light responsiveness
A02p17120.1_BnaDAR	Box 4	ATTAAT	1104	1124	6	1130	1150	-	Petroselinum crispum	light responsiveness
A02p17120.1_BnaDAR	Box 4	ATTAAT	1189	1209	6	1215	1235	-	Petroselinum crispum	light responsiveness
A02p17120.1_BnaDAR	Box 4	ATTAAT	1222	1242	6	1248	1268	-	Petroselinum crispum	light responsiveness
A02p17120.1_BnaDAR	Box 4	ATTAAT	1419	1439	6	1445	1465	-	Petroselinum crispum	light responsiveness
A02p17120.1_BnaDAR	Box 4	ATTAAT	1540	1560	6	1566	1586	-	Petroselinum crispum	light responsiveness
A02p17120.1_BnaDAR	Box 4	ATTAAT	1557	1577	6	1583	1603	-	Petroselinum crispum	light responsiveness
A02p17120.1_BnaDAR	Box 4	ATTAAT	1572	1592	6	1598	1618	-	Petroselinum crispum	light responsiveness
A02p17120.1_BnaDAR	ABRE	ACGTG	222	242	5	247	267	+	Arabidopsis thaliana	abscisic acid responsiveness
A02p17120.1_BnaDAR	ABRE	ACGTG	262	282	5	287	307	-	Arabidopsis thaliana	abscisic acid responsiveness
A02p17120.1_BnaDAR	ABRE	ACGTG	868	888	5	893	913	+	Arabidopsis thaliana	abscisic acid responsiveness
A02p17120.1_BnaDAR	TGACG-motif	TGACG	54	74	5	79	99	+	Hordeum vulgare	MeJA-responsiveness
A02p17120.1_BnaDAR	TGACG-motif	TGACG	220	240	5	245	265	+	Hordeum vulgare	MeJA-responsiveness
A02p17120.1_BnaDAR	TGACG-motif	TGACG	264	284	5	289	309	-	Hordeum vulgare	MeJA-responsiveness
A02p17120.1_BnaDAR	ARE	AAACCA	653	673	6	679	699	+	Zea mays	anaerobic induction
A02p17120.1_BnaDAR	ARE	AAACCA	1278	1298	6	1304	1324	-	Zea mays	anaerobic induction
A02p17120.1_BnaDAR	ARE	AAACCA	1753	1773	6	1779	1799	+	Zea mays	anaerobic induction
A02p17120.1_BnaDAR	ARE	AAACCA	1951	1971	6	1977	1997	+	Zea mays	anaerobic induction
A07p37450.1_BnaDAR	chs-CMA1a	TTACTTAA	178	198	8	206	226	+	Daucus carota	light responsiveness
A07p37450.1_BnaDAR	AE-box	AGAAACTT	351	371	8	379	399	-	Arabidopsis thaliana	light responsiveness
A07p37450.1_BnaDAR	GA-motif	ATAGATAA	1198	1218	8	1226	1246	-	Arabidopsis thaliana	light responsiveness
A07p37450.1_BnaDAR	TC-rich repeats	ATTCTCTAAC	266	286	9	295	315	-	Nicotiana tabacum	defense and stress responsiveness
A07p37450.1_BnaDAR	TC-rich repeats	ATTCTCTAAC	1046	1066	9	1075	1095	+	Nicotiana tabacum	defense and stress responsiveness
A07p37450.1_BnaDAR	TCA-element	CCATCTTTTT	535	555	9	564	584	-	Nicotiana tabacum	salicylic acid responsiveness
A07p37450.1_BnaDAR	TCA-element	CCATCTTTTT	1630	1650	9	1659	1679	-	Nicotiana tabacum	salicylic acid responsiveness
A07p37450.1_BnaDAR	Box 4	ATTAAT	1467	1487	6	1493	1513	-	Petroselinum crispum	light responsiveness
A07p37450.1_BnaDAR	Box 4	ATTAAT	1483	1503	6	1509	1529	-	Petroselinum crispum	light responsiveness
A07p37450.1_BnaDAR	Box 4	ATTAAT	1703	1723	6	1729	1749	-	Petroselinum crispum	light responsiveness
A07p37450.1_BnaDAR	MBS	CAACTG	1068	1088	6	1094	1114	+	Arabidopsis thaliana	drought-inducibility
A07p37450.1_BnaDAR	AAAC-motif	CAATCAAAACCT	1649	1669	11	1680	1700	-	Spinacia oleracea	light responsiveness
A07p37450.1_BnaDAR	TGACG-motif	TGACG	943	963	5	968	988	+	Hordeum vulgare	MeJA-responsiveness
A07p37450.1_BnaDAR	WUN-motif	AAATTTCCT	293	313	9	322	342	-	Brassica oleracea	wound-responsive
A07p37450.1_BnaDAR	P-box	CCTTTTG	752	772	7	779	799	+	Oryza sativa	gibberellin-responsiveness
A07p37450.1_BnaDAR	ARE	AAACCA	1595	1615	6	1621	1641	+	Zea mays	anaerobic induction
A07p37450.1_BnaDAR	CAT-box	GCCACT	1224	1244	6	1250	1270	+	Arabidopsis thaliana	meristem expression
A07p37450.1_BnaDAR	circadian	CAAAGATATC	1551	1571	9	1580	1600	+	Lycopersicon esculentum	circadian control
A07p37450.1_BnaDAR	LAMP-element	CTTTATCA	457	477	8	485	505	+	Pisum sativum	light responsiveness
A07p37450.1_BnaDAR	CGTCA-motif	CGTCA	943	963	5	968	988	-	Hordeum vulgare	MeJA-responsiveness
A07p37450.1_BnaDAR	TATC-box	TATCCCA	207	227	7	234	254	-	Oryza sativa	gibberellin-responsiveness
A07p37450.1_BnaDAR	TCT-motif	TCTTAC	40	60	6	66	86	-	Arabidopsis thaliana	light responsiveness
A07p37450.1_BnaDAR	TCT-motif	TCTTAC	52	72	6	78	98	+	Arabidopsis thaliana	light responsiveness
A07p37450.1_BnaDAR	AT1-motif	AATTATTTTTTATT	1387	1407	13	1420	1440	+	Solanum tuberosum	light responsiveness
C02p28570.1_BnaDAR	circadian	CAAAGATATC	489	509	9	518	538	+	Lycopersicon esculentum	circadian control
C02p28570.1_BnaDAR	ABRE	ACGTG	312	332	5	337	357	+	Arabidopsis thaliana	abscisic acid responsiveness
C02p28570.1_BnaDAR	ABRE	ACGTG	1838	1858	5	1863	1883	+	Arabidopsis thaliana	abscisic acid responsiveness
C02p28570.1_BnaDAR	TGACG-motif	TGACG	1204	1224	5	1229	1249	-	Hordeum vulgare	MeJA-responsiveness
C02p28570.1_BnaDAR	ARE	AAACCA	727	747	6	753	773	-	Zea mays	anaerobic induction
C02p28570.1_BnaDAR	ARE	AAACCA	1758	1778	6	1784	1804	+	Zea mays	anaerobic induction
C02p28570.1_BnaDAR	ARE	AAACCA	1951	1971	6	1977	1997	+	Zea mays	anaerobic induction
C02p28570.1_BnaDAR	MRE	AACCTAA	1934	1954	7	1961	1981	+	Petroselinum crispum	light responsiveness
C02p28570.1_BnaDAR	TC-rich repeats	GTTTTCTTAC	167	187	9	196	216	+	Nicotiana tabacum	defense and stress responsiveness
C02p28570.1_BnaDAR	TC-rich repeats	GTTTTCTTAC	339	359	9	368	388	+	Nicotiana tabacum	defense and stress responsiveness
C02p28570.1_BnaDAR	Box 4	ATTAAT	126	146	6	152	172	+	Petroselinum crispum	light responsiveness
C02p28570.1_BnaDAR	Box 4	ATTAAT	460	480	6	486	506	+	Petroselinum crispum	light responsiveness
C02p28570.1_BnaDAR	Box 4	ATTAAT	504	524	6	530	550	+	Petroselinum crispum	light responsiveness
C02p28570.1_BnaDAR	Box 4	ATTAAT	532	552	6	558	578	+	Petroselinum crispum	light responsiveness
C02p28570.1_BnaDAR	Box 4	ATTAAT	636	656	6	662	682	+	Petroselinum crispum	light responsiveness
C02p28570.1_BnaDAR	Box 4	ATTAAT	671	691	6	697	717	+	Petroselinum crispum	light responsiveness
C02p28570.1_BnaDAR	Box 4	ATTAAT	867	887	6	893	913	+	Petroselinum crispum	light responsiveness
C02p28570.1_BnaDAR	Box 4	ATTAAT	988	1008	6	1014	1034	-	Petroselinum crispum	light responsiveness
C02p28570.1_BnaDAR	Box 4	ATTAAT	1005	1025	6	1031	1051	-	Petroselinum crispum	light responsiveness
C02p28570.1_BnaDAR	Box 4	ATTAAT	1312	1332	6	1338	1358	-	Petroselinum crispum	light responsiveness
C02p28570.1_BnaDAR	Box 4	ATTAAT	1451	1471	6	1477	1497	-	Petroselinum crispum	light responsiveness
C02p28570.1_BnaDAR	GT1-motif	GGTTAA	1916	1936	6	1942	1962	-	Arabidopsis thaliana	light responsiveness
C02p28570.1_BnaDAR	TCT-motif	TCTTAC	833	853	6	859	879	+	Arabidopsis thaliana	light responsiveness
C02p28570.1_BnaDAR	G-Box	CACGTT	311	331	6	337	357	-	Pisum sativum	light responsiveness
C02p28570.1_BnaDAR	G-box	TAAACGTG	309	329	8	337	357	+	Brassica oleracea	light responsiveness
C02p28570.1_BnaDAR	G-box	CACGTC	1837	1857	6	1863	1883	-	Zea mays	light responsiveness
C02p28570.1_BnaDAR	CGTCA-motif	CGTCA	1204	1224	5	1229	1249	+	Hordeum vulgare	MeJA-responsiveness
C02p28570.1_BnaDAR	LTR	CCGAAA	1145	1165	6	1171	1191	+	Hordeum vulgare	low-temperature responsiveness
C02p28570.1_BnaDAR	LTR	CCGAAA	1770	1790	6	1796	1816	+	Hordeum vulgare	low-temperature responsiveness
C06p45150.1_BnaDAR	CAT-box	GCCACT	526	546	6	552	572	+	Arabidopsis thaliana	meristem expression
C06p45150.1_BnaDAR	circadian	CAAAGATATC	1564	1584	9	1593	1613	+	Lycopersicon esculentum	circadian control
C06p45150.1_BnaDAR	AAAC-motif	CAATCAAAACCT	1663	1683	11	1694	1714	-	Spinacia oleracea	light responsiveness
C06p45150.1_BnaDAR	MBS	CAACTG	367	387	6	393	413	+	Arabidopsis thaliana	drought-inducibility
C06p45150.1_BnaDAR	TGACG-motif	TGACG	244	264	5	269	289	+	Hordeum vulgare	MeJA-responsiveness
C06p45150.1_BnaDAR	P-box	CCTTTTG	29	49	7	56	76	+	Oryza sativa	gibberellin-responsiveness
C06p45150.1_BnaDAR	ARE	AAACCA	1607	1627	6	1633	1653	+	Zea mays	anaerobic induction
C06p45150.1_BnaDAR	Box 4	ATTAAT	205	225	6	231	251	+	Petroselinum crispum	light responsiveness
C06p45150.1_BnaDAR	Box 4	ATTAAT	515	535	6	541	561	+	Petroselinum crispum	light responsiveness
C06p45150.1_BnaDAR	Box 4	ATTAAT	772	792	6	798	818	+	Petroselinum crispum	light responsiveness
C06p45150.1_BnaDAR	Box 4	ATTAAT	788	808	6	814	834	+	Petroselinum crispum	light responsiveness
C06p45150.1_BnaDAR	Box 4	ATTAAT	1238	1258	6	1264	1284	-	Petroselinum crispum	light responsiveness
C06p45150.1_BnaDAR	TCA-element	CCATCTTTTT	1644	1664	9	1673	1693	-	Nicotiana tabacum	salicylic acid responsiveness
C06p45150.1_BnaDAR	AT1-motif	AATTATTTTTTATT	691	711	13	724	744	+	Solanum tuberosum	light responsiveness
C06p45150.1_BnaDAR	GT1-motif	GGTTAAT	1278	1298	7	1305	1325	-	Avena sativa	light responsiveness
C06p45150.1_BnaDAR	GT1-motif	GGTTAA	1279	1299	6	1305	1325	-	Arabidopsis thaliana	light responsiveness
C06p45150.1_BnaDAR	GC-motif	CCCCCG	75	95	6	101	121	+	Zea mays	anaerobic induction
C06p45150.1_BnaDAR	CGTCA-motif	CGTCA	244	264	5	269	289	-	Hordeum vulgare	MeJA-responsiveness
C06p45150.1_BnaDAR	LTR	CCGAAA	903	923	6	929	949	+	Hordeum vulgare	low-temperature responsiveness
C06p45150.1_BnaDAR	LTR	CCGAAA	917	937	6	943	963	+	Hordeum vulgare	low-temperature responsiveness
C06p45150.1_BnaDAR	LTR	CCGAAA	1019	1039	6	1045	1065	+	Hordeum vulgare	low-temperature responsiveness
C06p45150.1_BnaDAR	LTR	CCGAAA	1403	1423	6	1429	1449	+	Hordeum vulgare	low-temperature responsiveness
C06p45150.1_BnaDAR	LTR	CCGAAA	1495	1515	6	1521	1541	+	Hordeum vulgare	low-temperature responsiveness
BjuA02g24000S	TCT-motif	TCTTAC	1425	1445	6	1451	1471	+	Arabidopsis thaliana	light responsiveness
BjuA02g24000S	ATCT-motif	AATCTAATCC	1788	1808	9	1817	1837	+	Pisum sativum	light responsiveness
BjuA02g24000S	GT1-motif	GGTTAA	1970	1990	6	1996	2016	-	Arabidopsis thaliana	light responsiveness
BjuA02g24000S	Box 4	ATTAAT	407	427	6	433	453	+	Petroselinum crispum	light responsiveness
BjuA02g24000S	Box 4	ATTAAT	422	442	6	448	468	+	Petroselinum crispum	light responsiveness
BjuA02g24000S	Box 4	ATTAAT	523	543	6	549	569	+	Petroselinum crispum	light responsiveness
BjuA02g24000S	Box 4	ATTAAT	1055	1075	6	1081	1101	-	Petroselinum crispum	light responsiveness
BjuA02g24000S	Box 4	ATTAAT	1099	1119	6	1125	1145	-	Petroselinum crispum	light responsiveness
BjuA02g24000S	Box 4	ATTAAT	1127	1147	6	1153	1173	-	Petroselinum crispum	light responsiveness
BjuA02g24000S	Box 4	ATTAAT	1143	1163	6	1169	1189	-	Petroselinum crispum	light responsiveness
BjuA02g24000S	Box 4	ATTAAT	1229	1249	6	1255	1275	-	Petroselinum crispum	light responsiveness
BjuA02g24000S	Box 4	ATTAAT	1262	1282	6	1288	1308	-	Petroselinum crispum	light responsiveness
BjuA02g24000S	Box 4	ATTAAT	1459	1479	6	1485	1505	-	Petroselinum crispum	light responsiveness
BjuA02g24000S	Box 4	ATTAAT	1580	1600	6	1606	1626	-	Petroselinum crispum	light responsiveness
BjuA02g24000S	Box 4	ATTAAT	1597	1617	6	1623	1643	-	Petroselinum crispum	light responsiveness
BjuA02g24000S	Box 4	ATTAAT	1612	1632	6	1638	1658	-	Petroselinum crispum	light responsiveness
BjuA02g24000S	ARE	AAACCA	1318	1338	6	1344	1364	-	Zea mays	anaerobic induction
BjuA02g24000S	ARE	AAACCA	1793	1813	6	1819	1839	+	Zea mays	anaerobic induction
BjuA02g24010S	GT1-motif	GGTTAA	1393	1413	6	1419	1439	-	Arabidopsis thaliana	light responsiveness
BjuA02g24010S	ARE	AAACCA	741	761	6	767	787	-	Zea mays	anaerobic induction
BjuA02g24010S	ARE	AAACCA	1216	1236	6	1242	1262	+	Zea mays	anaerobic induction
BjuA02g24010S	ARE	AAACCA	1428	1448	6	1454	1474	+	Zea mays	anaerobic induction
BjuA02g24010S	TCCC-motif	TCTCCCT	1685	1705	7	1712	1732	-	Spinacia oleracea	light responsiveness
BjuA02g24010S	Box 4	ATTAAT	478	498	6	504	524	+	Petroselinum crispum	light responsiveness
BjuA02g24010S	Box 4	ATTAAT	522	542	6	548	568	+	Petroselinum crispum	light responsiveness
BjuA02g24010S	Box 4	ATTAAT	550	570	6	576	596	+	Petroselinum crispum	light responsiveness
BjuA02g24010S	Box 4	ATTAAT	566	586	6	592	612	+	Petroselinum crispum	light responsiveness
BjuA02g24010S	Box 4	ATTAAT	652	672	6	678	698	+	Petroselinum crispum	light responsiveness
BjuA02g24010S	Box 4	ATTAAT	685	705	6	711	731	+	Petroselinum crispum	light responsiveness
BjuA02g24010S	Box 4	ATTAAT	882	902	6	908	928	+	Petroselinum crispum	light responsiveness
BjuA02g24010S	Box 4	ATTAAT	1003	1023	6	1029	1049	-	Petroselinum crispum	light responsiveness
BjuA02g24010S	Box 4	ATTAAT	1020	1040	6	1046	1066	-	Petroselinum crispum	light responsiveness
BjuA02g24010S	Box 4	ATTAAT	1035	1055	6	1061	1081	-	Petroselinum crispum	light responsiveness
BjuA02g24010S	TCT-motif	TCTTAC	848	868	6	874	894	+	Arabidopsis thaliana	light responsiveness
BjuA02g24010S	ATCT-motif	AATCTAATCC	1211	1231	9	1240	1260	+	Pisum sativum	light responsiveness
BjuA02g24010S	ATCT-motif	AATCTAATCC	1625	1645	9	1654	1674	+	Pisum sativum	light responsiveness
BjuA02g24010S	Sp1	GGGCGG	1488	1508	6	1514	1534	-	Oryza sativa	light responsiveness
BjuA02g24010S	MRE	AACCTAA	1411	1431	7	1438	1458	+	Petroselinum crispum	light responsiveness
BjuA02g24010S	chs-CMA1a	TTACTTAA	1962	1982	8	1990	2010	+	Daucus carota	light responsiveness
BjuB03g18520S	GT1-motif	GGTTAAT	1460	1480	7	1487	1507	+	Avena sativa	light responsiveness
BjuB03g18520S	O2-site	GTTGACGTGA	1213	1233	9	1242	1262	-	Zea mays	zein metabolism regulation
BjuB03g18520S	Box 4	ATTAAT	304	324	6	330	350	+	Petroselinum crispum	light responsiveness
BjuB03g18520S	Box 4	ATTAAT	723	743	6	749	769	+	Petroselinum crispum	light responsiveness
BjuB03g18520S	Box 4	ATTAAT	753	773	6	779	799	+	Petroselinum crispum	light responsiveness
BjuB03g18520S	Box 4	ATTAAT	1391	1411	6	1417	1437	-	Petroselinum crispum	light responsiveness
BjuB03g18520S	Box 4	ATTAAT	1402	1422	6	1428	1448	-	Petroselinum crispum	light responsiveness
BjuB03g18520S	Box 4	ATTAAT	1825	1845	6	1851	1871	-	Petroselinum crispum	light responsiveness
BjuB03g18520S	TCA-element	CCATCTTTTT	431	451	9	460	480	-	Nicotiana tabacum	salicylic acid responsiveness
BjuB03g18520S	MBS	CAACTG	608	628	6	634	654	+	Arabidopsis thaliana	drought-inducibility
BjuB03g18520S	TGACG-motif	TGACG	835	855	5	860	880	+	Hordeum vulgare	MeJA-responsiveness
BjuB03g18520S	I-box	GATAAGGGT	1246	1266	9	1275	1295	-	Arabidopsis thaliana	light responsiveness
BjuB03g18520S	I-box	AGATAAGG	1248	1268	8	1276	1296	-	Triticum aestivum	light responsiveness
BjuB03g18520S	CGTCA-motif	CGTCA	835	855	5	860	880	-	Hordeum vulgare	MeJA-responsiveness
BjuB03g18520S	AE-box	AGAAACTT	889	909	8	917	937	-	Arabidopsis thaliana	light responsiveness
BjuB03g18520S	G-box	CACGAC	416	436	6	442	462	-	Zea mays	light responsiveness
BjuB03g18520S	G-box	TACGTG	1378	1398	6	1404	1424	-	Arabidopsis thaliana	light responsiveness
BjuB03g18520S	ABRE	ACGTG	1378	1398	5	1403	1423	-	Arabidopsis thaliana	abscisic acid responsiveness
BjuB03g18520S	ARE	AAACCA	71	91	6	97	117	+	Zea mays	anaerobic induction
BjuB03g18520S	AAAC-motif	CAATCAAAACCT	1549	1569	11	1580	1600	+	Spinacia oleracea	light responsiveness
BjuB03g18520S	AAAC-motif	CAATCAAAACCT	1611	1631	11	1642	1662	-	Spinacia oleracea	light responsiveness
BjuB03g18520S	TCT-motif	TCTTAC	782	802	6	808	828	+	Arabidopsis thaliana	light responsiveness
BjuB05g06630S	ARE	AAACCA	1955	1975	6	1981	2001	+	Zea mays	anaerobic induction
BjuB05g06630S	TCT-motif	TCTTAC	-17	3	6	9	29	-	Arabidopsis thaliana	light responsiveness
BjuB05g06630S	TCT-motif	TCTTAC	245	265	6	271	291	+	Arabidopsis thaliana	light responsiveness
BjuB05g06630S	TCT-motif	TCTTAC	285	305	6	311	331	-	Arabidopsis thaliana	light responsiveness
BjuB05g06630S	TCT-motif	TCTTAC	381	401	6	407	427	-	Arabidopsis thaliana	light responsiveness
BjuB05g06630S	MRE	AACCTAA	877	897	7	904	924	-	Petroselinum crispum	light responsiveness
BjuB05g06630S	MRE	AACCTAA	1313	1333	7	1340	1360	-	Petroselinum crispum	light responsiveness
BjuB05g06630S	MRE	AACCTAA	1938	1958	7	1965	1985	+	Petroselinum crispum	light responsiveness
BjuB05g06630S	TATC-box	TATCCCA	1767	1787	7	1794	1814	-	Oryza sativa	gibberellin-responsiveness
BjuB05g06630S	GT1-motif	GGTTAA	880	900	6	906	926	+	Arabidopsis thaliana	light responsiveness
BjuB05g06630S	GT1-motif	GGTTAA	1920	1940	6	1946	1966	-	Arabidopsis thaliana	light responsiveness
BjuB05g06630S	O2-site	GATGATGTGG	501	521	9	530	550	+	Zea mays	zein metabolism regulation
BjuB05g06630S	TGA-element	AACGAC	581	601	6	607	627	+	Brassica oleracea	auxin responsiveness
BjuB05g06630S	LTR	CCGAAA	818	838	6	844	864	-	Hordeum vulgare	low-temperature responsiveness
BjuB05g06630S	TGACG-motif	TGACG	922	942	5	947	967	+	Hordeum vulgare	MeJA-responsiveness
BjuB05g06630S	CGTCA-motif	CGTCA	922	942	5	947	967	-	Hordeum vulgare	MeJA-responsiveness
BjuB05g06630S	TC-rich repeats	ATTCTCTAAC	1014	1034	9	1043	1063	+	Nicotiana tabacum	defense and stress responsiveness
BcaB03g14865	Gap-box	CAAATGAA(A/G)A	492	512	9	521	541	+	Arabidopsis thaliana	light responsiveness
BcaB03g14865	GA-motif	ATAGATAA	1406	1426	8	1434	1454	+	Arabidopsis thaliana	light responsiveness
BcaB03g14865	TGACG-motif	TGACG	1402	1422	5	1427	1447	-	Hordeum vulgare	MeJA-responsiveness
BcaB03g14865	Box 4	ATTAAT	450	470	6	476	496	+	Petroselinum crispum	light responsiveness
BcaB03g14865	Box 4	ATTAAT	674	694	6	700	720	+	Petroselinum crispum	light responsiveness
BcaB03g14865	Box 4	ATTAAT	1476	1496	6	1502	1522	-	Petroselinum crispum	light responsiveness
BcaB03g14865	Box 4	ATTAAT	1492	1512	6	1518	1538	-	Petroselinum crispum	light responsiveness
BcaB03g14865	AAAC-motif	CAATCAAAACCT	1663	1683	11	1694	1714	-	Spinacia oleracea	light responsiveness
BcaB03g14865	ACA-motif	AATCACAACCATA	850	870	12	882	902	-	Arabidopsis thaliana	light responsiveness
BcaB03g14865	CGTCA-motif	CGTCA	1402	1422	5	1427	1447	+	Hordeum vulgare	MeJA-responsiveness
BcaB03g14865	ARE	AAACCA	71	91	6	97	117	+	Zea mays	anaerobic induction
BcaB03g14865	ARE	AAACCA	852	872	6	878	898	-	Zea mays	anaerobic induction
BcaB03g14865	ARE	AAACCA	928	948	6	954	974	-	Zea mays	anaerobic induction
BcaB03g14865	ARE	AAACCA	1606	1626	6	1632	1652	+	Zea mays	anaerobic induction
BcaB03g14865	GATA-motif	GATAGGA	319	339	7	346	366	-	Arabidopsis thaliana	light responsiveness
BcaB03g14865	circadian	CAAAGATATC	231	251	9	260	280	+	Lycopersicon esculentum	circadian control
BcaB03g14865	circadian	CAAAGATATC	1563	1583	9	1592	1612	+	Lycopersicon esculentum	circadian control
BcaB03g14865	LAMP-element	CTTTATCA	892	912	8	920	940	+	Pisum sativum	light responsiveness
BcaB03g14865	GT1-motif	GGTTAAT	502	522	7	529	549	-	Avena sativa	light responsiveness
BcaB03g14865	GT1-motif	GGTTAA	503	523	6	529	549	-	Arabidopsis thaliana	light responsiveness
BcaB03g14865	ABRE	ACGTG	1093	1113	5	1118	1138	+	Arabidopsis thaliana	abscisic acid responsiveness
BcaB03g14865	G-box	CACGTC	1092	1112	6	1118	1138	-	Zea mays	light responsiveness
BcaB03g14865	LTR	CCGAAA	606	626	6	632	652	+	Hordeum vulgare	low-temperature responsiveness
BcaB05g24639	ATCT-motif	AATCTAATCC	947	967	9	976	996	+	Pisum sativum	light responsiveness
BcaB05g24639	AE-box	AGAAACAA	530	550	8	558	578	+	Arabidopsis thaliana	light responsiveness
BcaB05g24639	MRE	AACCTAA	694	714	7	721	741	-	Petroselinum crispum	light responsiveness
BcaB05g24639	MRE	AACCTAA	1314	1334	7	1341	1361	-	Petroselinum crispum	light responsiveness
BcaB05g24639	MRE	AACCTAA	1938	1958	7	1965	1985	+	Petroselinum crispum	light responsiveness
BcaB05g24639	ARE	AAACCA	1000	1020	6	1026	1046	+	Zea mays	anaerobic induction
BcaB05g24639	ARE	AAACCA	1955	1975	6	1981	2001	+	Zea mays	anaerobic induction
BcaB05g24639	TC-rich repeats	ATTCTCTAAC	830	850	9	859	879	+	Nicotiana tabacum	defense and stress responsiveness
BcaB05g24639	GT1-motif	GGTTAA	697	717	6	723	743	+	Arabidopsis thaliana	light responsiveness
BcaB05g24639	GT1-motif	GGTTAA	1358	1378	6	1384	1404	+	Arabidopsis thaliana	light responsiveness
BcaB05g24639	GT1-motif	GGTTAA	1920	1940	6	1946	1966	-	Arabidopsis thaliana	light responsiveness
BcaB05g24639	TATC-box	TATCCCA	1767	1787	7	1794	1814	-	Oryza sativa	gibberellin-responsiveness
BcaB05g24639	LTR	CCGAAA	638	658	6	664	684	-	Hordeum vulgare	low-temperature responsiveness
BcaB05g24639	O2-site	GATGATGTGG	320	340	9	349	369	+	Zea mays	zein metabolism regulation
BcaB05g24639	DRE	TACCGACAT	675	695	9	704	724	-	Arabidopsis thaliana	dehydration, low-temp, salt stresses
BcaC03g15264	CGTCA-motif	CGTCA	1193	1213	5	1218	1238	+	Hordeum vulgare	MeJA-responsiveness
BcaC03g15264	MRE	AACCTAA	1930	1950	7	1957	1977	+	Petroselinum crispum	light responsiveness
BcaC03g15264	ARE	AAACCA	716	736	6	742	762	-	Zea mays	anaerobic induction
BcaC03g15264	ARE	AAACCA	1754	1774	6	1780	1800	+	Zea mays	anaerobic induction
BcaC03g15264	ARE	AAACCA	1947	1967	6	1973	1993	+	Zea mays	anaerobic induction
BcaC03g15264	circadian	CAAAGATATC	478	498	9	507	527	+	Lycopersicon esculentum	circadian control
BcaC03g15264	TC-rich repeats	GTTTTCTTAC	156	176	9	185	205	+	Nicotiana tabacum	defense and stress responsiveness
BcaC03g15264	TC-rich repeats	GTTTTCTTAC	328	348	9	357	377	+	Nicotiana tabacum	defense and stress responsiveness
BcaC03g15264	G-Box	CACGTT	300	320	6	326	346	-	Pisum sativum	light responsiveness
BcaC03g15264	GT1-motif	GGTTAA	1912	1932	6	1938	1958	-	Arabidopsis thaliana	light responsiveness
BcaC03g15264	ABRE	ACGTG	301	321	5	326	346	+	Arabidopsis thaliana	abscisic acid responsiveness
BcaC03g15264	ABRE	ACGTG	1834	1854	5	1859	1879	+	Arabidopsis thaliana	abscisic acid responsiveness
BcaC03g15264	G-box	TAAACGTG	298	318	8	326	346	+	Brassica oleracea	light responsiveness
BcaC03g15264	G-box	CACGTC	1833	1853	6	1859	1879	-	Zea mays	light responsiveness
BcaC03g15264	LTR	CCGAAA	1134	1154	6	1160	1180	+	Hordeum vulgare	low-temperature responsiveness
BcaC03g15264	LTR	CCGAAA	1766	1786	6	1792	1812	+	Hordeum vulgare	low-temperature responsiveness
BcaC03g15264	TGACG-motif	TGACG	1193	1213	5	1218	1238	-	Hordeum vulgare	MeJA-responsiveness
BcaC03g15264	Box 4	ATTAAT	115	135	6	141	161	+	Petroselinum crispum	light responsiveness
BcaC03g15264	Box 4	ATTAAT	449	469	6	475	495	+	Petroselinum crispum	light responsiveness
BcaC03g15264	Box 4	ATTAAT	493	513	6	519	539	+	Petroselinum crispum	light responsiveness
BcaC03g15264	Box 4	ATTAAT	521	541	6	547	567	+	Petroselinum crispum	light responsiveness
BcaC03g15264	Box 4	ATTAAT	625	645	6	651	671	+	Petroselinum crispum	light responsiveness
BcaC03g15264	Box 4	ATTAAT	660	680	6	686	706	+	Petroselinum crispum	light responsiveness
BcaC03g15264	Box 4	ATTAAT	856	876	6	882	902	+	Petroselinum crispum	light responsiveness
BcaC03g15264	Box 4	ATTAAT	977	997	6	1003	1023	+	Petroselinum crispum	light responsiveness
BcaC03g15264	Box 4	ATTAAT	994	1014	6	1020	1040	-	Petroselinum crispum	light responsiveness
BcaC03g15264	Box 4	ATTAAT	1301	1321	6	1327	1347	-	Petroselinum crispum	light responsiveness
BcaC03g15264	Box 4	ATTAAT	1441	1461	6	1467	1487	-	Petroselinum crispum	light responsiveness
BcaC03g15264	Box 4	ATTAAT	1957	1977	6	1983	2003	-	Petroselinum crispum	light responsiveness
BcaC03g15264	TCT-motif	TCTTAC	822	842	6	848	868	+	Arabidopsis thaliana	light responsiveness
