# Supplementary material for: Genome-wide identification of MYBL2 in Brassicaceae, with a focus on the expression pattern of regulating anthocyanin synthesis in Brassica crops
Source: Front Plant Sci. 2025 Jul 1;16:1629560. doi: 10.3389/fpls.2025.1629560 (PMC12259598; doi:10.3389/fpls.2025.1629560)
Supplement: Supplementary file 9 [file Table8.xlsx]

## Sheet: Sheet1
Table S8 Motif information
Motif name	Sequence
motif1	IHWETYLKRKLMKMGIDPTNHRLYHHTNYISRQYLNSSHKKLETDIISDQ
motif2	PELKQSNFSKDEDDLILRLHALLGNRWSLIAGRLPGRTDTE
motif3	ASSSAGHSRLPDLNISLIPAETVVSWPVCGLQESSSNGSTG
motif4	SSVSESCDMRLLPVSSTNCYD
motif5	PPSRLLHRAERCRVGGRNYEK
motif6	QETLLLFR
motif7	MNIVSVRA
motif8	MLHRAKRYRGRKYAK
motif9	QLSRNASSFPVKSDFLLLHKK
motif10	MTKIRHGA
