# Supplementary material for: Genome-wide identification of MYBL2 in Brassicaceae, with a focus on the expression pattern of regulating anthocyanin synthesis in Brassica crops
Source: Front Plant Sci. 2025 Jul 1;16:1629560. doi: 10.3389/fpls.2025.1629560 (PMC12259598; doi:10.3389/fpls.2025.1629560)
Supplement: Supplementary file 10 [file Table9.xlsx]

## Sheet: different species of Brassica
Table S9 FPKM values of the MYBL2 gene in the leaves of different species of Brassica
B.juncea
gene id	gene name	Bju-Green-S1	Bju-Green-S2	Bju-Green-S3	Bju-Purple-S1	Bju-Purple-S2	Bju-Purple-S3
BjuA02g24000S	BjuMYBL2.A02	0.27529	0.289636	0	1.49021	3.44627	0.814497
BjuB03g18520S	BjuMYBL2.B03	0.70971	0.108866	0.288961	60.4108	67.3377	80.6766
BjuB05g06630S	BjuMYBL2.B05	0	0	0	1.50714	2.75715	2.74461
B.oleracea
gene id	gene name	Bol-Green-S1	Bol-Green-S2	Bol-Green-S3	Bol-Purple-S1	Bol-Purple-S2	Bol-Purple-S3
BolC02g028050.2J	BolMYBL2.C02	2.2435	1.75096	2.66633	48.1701	65.5579	96.6935
BolC06g042490.2J	BolMYBL2.C06	0.512172	0.168463	0.554074	0	0	0.045536
B.rapa
gene id	gene name	Bra_Green-S1	Bra_Green-S2	Bra_Green-S3	Bra_Purple-S1	Bra_Purple-S2	Bra_Purple-S3
BraA02g020200.3C	BraMYBL2.A02	0.579834	1.73416	2.12277	1.2079	3.9516	3.56617
BraA07g035710.3C	BraMYBL2.A07	0.305962	0.291879	0.334173	69.66	26.9318	39.3234
B.napus
gene id	gene name	Bna_Green-S1	Bna_Green-S2	Bna_Green-S3	Bna_Purple-S1	Bna_Purple-S2	Bna_Purple-S3
A02p17120.1_BnaDAR	BnaMYBL2.A02	0.948213	0.575992	0	4.06723	5.31825	1.5957
A07p37450.1_BnaDAR	BnaMYBL2.A07	0.237927	0.09145	0.150456	23.9531	41	13.9842
C02p28570.1_BnaDAR	BnaMYBL2.C02	14.4586	13.4255	4.1448	34.741	42.733	24.7095
C06p45150.1_BnaDAR	BnaMYBL2.C06	0.473586	2.27774	0.866633	45.7864	82.236	42.5052

## Sheet: different tissues
Table S9 FPKM values of MYBL2 in different tissues of B.napus
gene_name	gene name	Green_Silique_S1	Green_Silique_S2	Green_Silique_S3	Purple_Silique_S1	Purple_Silique_S2	Purple_Silique_S3	Green_Stem_S1	Green_Stem_S2	Green_Stem_S3	Purple_Stem_S1	Purple_Stem_S2	Purple_Stem_S3	Purple_Flower-S1	Purple_Flower-S2	Purple_Flower-S3	White_Flowe-S1	White_Flowe-S2	White_Flowe-S3	Black_Coat_S1	Black_Coat_S2	Yellow_Coat_S1	Yellow_Coat_S2	Green_Leaf_S1	Green_Leaf_S2	Green_Leaf_S3	Purple_Leaf_S1	Purple_Leaf_S2	Purple_Leaf_S3
A02p17120.1_BnaDAR	BnaMYBL2.A02	2.80391	3.25822	5.68244	0	0	0	9.93155	4.52079	3.30515	0	0	0	0.061846	0.017937	0	0.218093	0.155197	0.033742	0	0	0	0	0.948213	0.575992	0	4.06723	5.31825	1.5957
A07p37450.1_BnaDAR	BnaMYBL2.A07	1.87694	1.87072	2.0833	13.3256	18.7471	22.3889	3.83158	2.69279	0.164546	10.0113	12.7123	7.63434	19.6884	20.8523	15.8878	2.22061	2.66962	4.30505	21.4518	15.987	0.330647	0.183076	0.237927	0.09145	0.150456	23.9531	41	13.9842
C02p28570.1_BnaDAR	BnaMYBL2.C02	16.0415	18.583	18.4351	4.76279	5.91657	1.86525	3.14479	2.42432	3.19702	7.77211	15.5738	4.64484	0.414895	0.240487	0.628159	3.84546	3.7483	2.38602	0.158005	0.297807	0.059722	0.347612	14.4586	13.4255	4.1448	34.741	42.733	24.7095
C06p45150.1_BnaDAR	BnaMYBL2.C06	3.70759	5.81377	4.3701	0.867428	1.77197	1.21845	12.7519	4.05044	7.17504	3.22658	2.89586	2.62703	169.735	174.07	166.83	2.01824	1.49203	1.36712	2.69125	0.331025	0.04137	0	0.473586	2.27774	0.866633	45.7864	82.236	42.5052

## Sheet: different flower colors
Table S9 FPKM values of MYBL2 in different flower colors of B.napus
gene_name	gene name	Purple_S1	Purple_S2	Purple_S3	White_S1	White_S2	White_S3	Red_S1	Red_S2	Red_S3	Yellow_S1	Yellow_S2	Yellow_S3	Apricot_S1	Apricot_S2	Apricot_S3	Beige_S1	Beige_S2	Beige_S3
A02p17120.1_BnaDAR	BnaMYBL2.A02	0.061846	0.017937	0	0.218093	0.155197	0.033742	0.033102	0	0	0.037176	0.067818	0	0.462763	0.443791	0.686601	0.02769	0	0
A07p37450.1_BnaDAR	BnaMYBL2.A07	19.6884	20.8523	15.8878	2.22061	2.66962	4.30505	15.8145	16.1916	14.6979	0.071848	0.283401	0	1.75002	2.19925	1.56735	23.7379	15.6665	19.7838
C02p28570.1_BnaDAR	BnaMYBL2.C02	0.414895	0.240487	0.628159	3.84546	3.7483	2.38602	0.72726	0.758344	0.739377	0.605626	0.758561	2.16784	1.87872	2.36343	1.86859	12.3752	4.17864	4.11353
C06p45150.1_BnaDAR	BnaMYBL2.C06	169.735	174.07	166.83	2.01824	1.49203	1.36712	57.9592	51.2857	54.7444	0	0	0	23.0145	25.1585	21.1882	0.671566	0.174518	0.360446

## Sheet: different developmental stages
Table S9 FPKM values of MYBL2 in different developmental stages of B.napus
gene_name	gene name	S1-1	S1-2	S1-3	S2-1	S2-2	S2-3	S3-1	S3-2	S3-3	S4-1	S4-2	S4-3
A02p17120.1_BnaDAR	BnaMYBL2.A02	0	0.034221	0	0.061846	0.017937	0	0.133991	0.180832	0.37052	0	0.024926	0
A07p37450.1_BnaDAR	BnaMYBL2.A07	6.16717	5.57901	9.21659	19.6884	20.8523	15.8878	5.29392	4.23128	1.00164	1.92527	1.08728	1.69925
C02p28570.1_BnaDAR	BnaMYBL2.C02	0.470137	0.366728	0.58595	0.414895	0.240487	0.628159	0.493465	0.646397	0.774225	1.28703	2.29893	1.16487
C06p45150.1_BnaDAR	BnaMYBL2.C06	56.6158	48.7583	99.4826	169.735	174.07	166.83	48.1336	35.9895	4.86741	0.048023	0.002667	0.037134
